# Supplementary material for: A High-Resolution Genetic Map of Yellow Monkeyflower Identifies Chemical Defense QTLs and Recombination Rate Variation
Source: G3 (Bethesda). 2014 Mar 13;4(5):813–21. doi: 10.1534/g3.113.010124 (PMC4025480; doi:10.1534/g3.113.010124)
Supplement: Supporting Information [file supp_g3.113.010124_TableS1.xlsx]

## Sheet: Legend
Supplemental table 1
The markers are listed in row 1, the chromosome for each marker in row 2, and the map position within chromosome in row 3.
RIL identity is given in column A. Genotypes at each marker are given in subseqeunt columns. Here, A = homozygous for IM767, B = homozygous for PR, H = heterozygote, and - indicates no call.

## Sheet: IMPR_GenotypesWithMap_v2orienta
	m79.1	m79.2	m79.3	m79.4	m79.5	m79.6	m79.7	m79.8	m79.9	m79.10	m79.12	m79.13	m79.14	m79.15	m79.16	m79.17	m79.18	m79.19	m79.20	m79.21	m69.0	m69.2	m69.3	m69.4	m69.5	m69.6	m69.8	m69.9	m69.10	m69.11	m69.13	m69.17	m69.21	m69.22	m69.23	m181.1	m181.2	m181.3	m181.4	m181.5	m181.6	m181.7	m181.8	m181.9	m559.0	m60.0	m60.1	m60.2	m60.3
	1	1	1	1	1	1	1	1	1	1	1	1	1	1	1	1	1	1	1	1	1	1	1	1	1	1	1	1	1	1	1	1	1	1	1	1	1	1	1	1	1	1	1	1	1	1	1	1	1
	0	5e-08	1e-07	1.5e-07	0.590261	0.590261	0.782239	0.782239	1.0783	1.33363	1.91034	2.99786	3.67604	3.67604	3.67604	4.41173	4.41173	4.99855	5.45252	5.45252	7.13311	7.96019	8.33558	8.56459	8.56459	8.56459	9.40767	9.40767	9.40767	9.40767	9.88421	10.0838	11.9179	11.9179	11.9179	12.2463	12.768	12.768	12.768	12.9278	12.9278	13.5116	14.0908	15.3219	16.1118	16.1118	16.1118	16.889	19.0835
2	B	B	B	B	B	B	B	B	B	B	B	-	-	B	B	B	B	B	B	B	-	B	B	B	B	B	B	B	B	B	-	B	B	B	B	-	B	B	B	B	B	B	B	B	-	B	B	B	B
5	B	B	B	B	H	B	B	B	B	B	B	B	B	B	B	B	B	B	B	B	B	B	B	B	B	B	B	-	B	B	B	B	B	B	-	B	-	B	B	B	-	-	-	H	-	-	-	A	A
6	A	A	A	A	A	A	A	A	A	A	-	A	A	-	A	A	A	-	A	A	A	A	A	A	A	A	A	A	A	-	A	A	A	A	A	A	A	A	A	A	A	A	A	A	A	A	A	A	A
14	B	B	B	B	B	B	B	B	B	B	B	-	B	B	B	B	B	B	B	B	B	B	B	B	B	B	B	B	B	B	B	B	B	B	B	B	B	B	B	B	B	B	B	B	B	-	-	B	B
19	A	A	A	A	A	A	A	A	A	A	A	A	A	A	A	A	A	A	A	A	B	B	B	B	B	B	B	B	B	-	B	B	-	B	B	B	B	B	B	B	B	B	B	B	B	B	-	B	B
34	B	B	B	-	B	B	B	B	B	B	B	B	-	B	B	B	B	-	B	B	B	B	B	B	B	B	B	-	B	B	-	B	-	B	B	B	B	B	B	B	B	B	B	B	-	-	-	B	B
36	B	B	B	B	B	B	B	B	B	B	B	B	B	B	B	B	B	B	B	B	B	B	B	B	B	B	B	B	B	-	-	-	-	A	A	-	A	-	-	-	A	A	A	-	A	-	-	A	A
41	-	-	-	A	-	-	A	A	-	A	A	-	-	-	-	-	A	-	-	-	-	-	-	A	-	A	-	-	A	-	-	-	B	B	-	B	B	B	B	-	B	B	B	B	-	-	B	B	-
47	A	A	A	-	B	B	B	B	B	B	B	B	B	B	B	B	B	B	B	B	B	B	B	B	B	B	B	B	B	B	-	B	B	B	B	B	B	B	B	B	B	B	B	B	-	B	-	B	B
52	B	B	B	B	B	B	B	B	B	B	B	B	B	B	B	B	B	B	B	B	B	B	B	B	B	B	B	B	B	B	B	B	H	-	-	H	H	H	H	-	-	H	-	-	-	-	H	H	H
53	A	A	A	A	A	A	A	A	A	A	A	A	A	A	A	A	A	A	A	A	A	A	A	A	A	A	A	A	A	A	A	A	A	A	A	A	A	A	A	A	A	A	A	A	A	A	A	A	A
54	B	B	B	B	-	B	B	B	B	B	B	B	B	B	B	B	B	B	B	B	B	B	B	B	B	B	B	B	B	-	B	B	B	B	B	-	B	B	B	B	-	B	B	B	-	B	B	B	-
59	-	B	B	-	-	B	B	B	B	-	-	B	-	-	-	B	B	-	B	-	-	B	B	B	B	B	B	B	-	-	-	-	B	-	-	B	-	B	-	-	-	B	B	B	-	A	-	B	B
60	A	A	A	A	A	A	A	A	A	A	A	A	A	A	A	A	A	A	A	A	A	-	A	A	A	A	A	A	A	A	A	A	A	A	A	A	A	A	A	A	A	A	A	A	-	A	A	A	A
62	B	B	B	-	-	-	B	B	-	-	-	B	-	B	B	B	B	B	B	B	B	B	B	-	-	B	B	-	B	-	-	B	B	-	-	B	B	B	B	-	-	B	B	A	-	-	-	A	A
66	A	A	A	-	-	A	A	A	A	A	A	-	-	-	-	-	A	-	A	A	-	A	-	A	A	-	H	H	A	-	A	-	-	A	-	A	A	A	-	A	A	-	-	H	-	A	A	-	A
69	A	-	-	-	-	-	A	-	-	A	-	-	-	-	-	H	-	-	-	A	-	A	-	-	A	A	H	-	-	-	-	-	-	-	H	A	A	A	-	-	A	-	A	A	-	A	-	A	-
70	B	B	-	-	B	B	B	B	B	B	B	B	B	B	B	B	B	B	B	B	H	B	B	B	B	B	B	B	B	-	B	B	B	B	-	B	B	-	B	B	B	B	-	B	-	-	B	B	B
75	B	B	B	B	B	B	B	B	B	B	B	B	B	B	B	B	B	B	B	B	B	B	B	B	B	B	B	B	B	B	B	B	B	B	B	B	B	B	B	B	B	B	B	B	-	B	B	B	B
85	-	A	-	-	H	B	B	-	B	-	B	H	-	-	-	-	B	-	-	A	A	-	-	H	A	B	A	A	A	-	A	A	A	-	A	A	A	A	A	A	A	A	A	A	-	-	A	A	A
87	B	B	-	-	B	B	B	-	-	-	B	B	-	B	B	B	B	-	-	-	-	B	B	-	-	B	-	B	-	-	-	-	B	-	-	H	-	-	-	-	B	B	B	-	-	-	B	-	B
97	-	-	-	-	-	-	-	A	-	-	-	-	-	-	-	-	A	-	-	-	-	-	-	-	-	-	-	-	A	-	-	-	-	-	A	-	A	-	-	-	A	-	A	A	A	-	-	A	-
100	A	A	A	A	A	A	A	A	A	A	A	A	A	A	A	A	A	A	A	A	-	A	A	A	A	A	A	A	A	A	A	A	A	A	A	A	A	A	A	A	A	A	A	-	A	A	A	A	A
106	B	B	B	B	B	B	B	B	B	B	B	B	B	B	B	B	B	B	B	B	B	B	B	B	B	B	B	B	B	-	B	B	B	B	B	B	B	B	B	B	B	B	B	B	B	B	B	B	B
108	B	B	B	B	B	B	B	B	B	B	B	B	B	B	B	B	B	B	B	B	B	B	B	B	B	B	B	B	B	B	B	B	B	B	B	B	B	B	B	B	B	B	B	B	B	B	B	B	B
110	-	-	-	-	-	-	A	A	-	-	-	-	-	-	-	-	-	-	-	-	-	-	-	-	A	-	-	-	A	-	A	-	-	-	-	B	B	B	B	B	B	B	B	B	B	-	-	B	B
111	B	B	B	B	B	B	B	B	B	B	B	B	B	B	B	B	B	B	B	H	A	A	A	A	A	A	A	A	A	A	A	A	A	A	A	A	A	A	A	A	A	A	-	A	A	A	A	A	A
113	B	B	B	B	B	B	B	B	B	B	B	B	B	B	B	B	B	B	B	B	B	-	B	B	B	B	B	B	B	-	B	B	B	B	B	B	B	B	B	B	B	B	B	B	-	B	-	B	B
114	B	B	B	B	B	B	B	B	B	B	-	B	B	B	B	B	B	B	B	B	B	B	B	B	B	B	B	B	B	-	B	B	B	B	B	B	B	B	B	B	B	B	B	B	B	B	-	B	B
117	A	A	A	A	A	A	A	A	A	A	A	A	A	A	A	A	A	A	A	A	A	A	A	A	A	A	A	A	A	A	A	A	A	A	A	A	H	H	H	H	H	H	H	H	H	-	-	H	-
118	A	A	A	A	A	A	A	A	A	A	A	A	A	A	A	A	A	A	A	A	A	A	A	A	A	A	A	A	A	A	A	A	A	A	A	A	A	A	A	A	A	A	A	A	A	A	A	A	A
120	A	A	A	A	A	A	A	A	A	A	A	A	A	A	A	A	A	A	A	A	A	A	A	A	A	A	A	A	A	A	A	A	A	A	-	A	A	A	A	A	A	A	A	A	A	A	A	A	A
121	-	H	-	H	-	-	-	-	H	-	H	-	-	-	H	H	H	B	H	-	-	-	H	H	-	-	-	H	-	H	H	-	H	H	H	-	-	H	H	H	-	H	-	H	-	H	-	A	A
123	B	B	B	-	B	B	B	B	B	B	B	B	B	B	B	B	B	-	B	B	B	B	B	B	B	B	B	B	B	B	B	B	B	B	B	B	B	B	B	B	B	B	B	B	-	B	B	B	B
124	B	B	B	B	B	B	B	B	B	B	B	B	B	B	B	B	B	B	B	B	-	B	B	B	B	B	H	B	B	-	B	B	-	-	B	B	B	B	B	-	B	B	B	B	B	B	B	B	B
126	A	-	A	A	A	-	A	A	A	A	A	-	A	A	A	A	A	-	B	B	B	-	B	B	B	B	B	B	B	-	B	B	B	B	B	B	B	B	B	B	B	B	B	B	B	B	B	B	B
129	-	A	-	-	-	A	-	-	-	-	-	A	A	A	-	A	A	-	A	-	-	A	-	-	-	-	-	-	-	-	A	-	-	-	-	-	-	A	-	A	-	-	-	A	A	A	A	A	A
133	-	-	-	A	A	A	-	A	A	-	-	-	B	B	B	B	B	-	B	B	B	B	B	B	B	B	B	B	B	-	B	B	B	B	-	B	B	B	B	B	B	B	B	B	-	-	B	B	B
134	B	-	B	B	B	B	B	B	-	B	B	B	B	-	B	-	B	B	B	-	B	B	B	B	B	B	B	B	B	-	-	-	B	B	-	B	B	B	B	B	B	-	A	A	A	A	A	A	A
137	B	-	B	-	B	-	B	B	B	B	B	-	-	B	B	-	B	B	B	B	B	-	-	B	B	B	B	B	B	B	B	B	B	B	B	B	B	B	B	B	B	B	B	B	-	B	B	B	B
138	B	-	B	H	B	B	B	B	B	H	B	B	-	B	B	-	-	-	B	B	B	-	-	-	-	B	B	B	B	-	-	B	B	-	-	-	B	B	H	-	B	-	-	B	-	B	B	B	A
143	-	A	H	H	H	H	H	-	B	B	B	-	B	B	B	B	B	B	B	B	H	B	B	B	B	B	B	B	B	B	B	-	B	B	B	B	B	B	B	B	B	B	B	B	B	-	B	B	B
148	A	A	A	A	A	A	A	A	A	A	A	A	A	A	A	A	A	A	A	A	A	A	A	A	A	A	A	A	A	A	A	A	A	A	-	A	A	A	A	A	A	A	A	A	-	-	A	A	A
152	A	A	A	A	A	A	A	A	A	A	A	A	A	A	A	A	A	A	A	A	A	-	A	A	A	A	A	A	A	A	A	A	A	A	A	A	A	A	A	A	A	A	A	-	A	A	A	A	A
153	B	B	B	B	B	B	B	B	B	B	B	B	B	B	B	B	B	B	B	B	B	B	B	B	B	B	B	B	B	B	B	B	B	B	B	B	B	B	B	B	B	B	B	B	B	B	B	B	B
155	A	A	A	A	A	A	A	A	A	A	A	B	B	B	B	B	B	B	B	B	B	B	-	B	B	B	B	B	B	B	B	B	B	B	B	B	B	B	B	B	B	B	B	B	B	-	B	B	B
156	-	-	B	B	B	B	-	B	B	B	B	B	B	B	-	B	B	B	B	-	B	B	-	B	B	-	B	-	B	-	-	B	B	B	B	B	-	B	B	B	B	B	B	B	-	B	B	-	A
161	A	A	A	A	A	A	A	A	A	A	A	A	A	A	A	A	A	A	A	A	A	A	A	A	A	A	A	A	A	A	A	A	A	A	A	A	A	A	A	A	A	A	A	A	A	A	A	A	A
163	B	-	B	B	B	B	B	B	B	B	-	B	B	B	-	B	B	-	B	B	-	B	B	B	B	B	B	B	B	B	-	-	B	B	B	B	B	B	B	B	B	B	B	-	B	-	-	B	B
171	B	B	B	B	B	B	B	B	B	B	B	-	B	B	B	B	B	B	B	B	B	-	B	B	B	B	B	B	B	B	B	-	-	B	B	B	B	B	B	-	B	-	B	B	-	B	-	B	B
174	A	-	-	A	-	A	-	A	A	A	A	-	-	A	-	A	A	-	A	A	H	-	-	A	A	A	-	A	A	-	-	-	-	-	A	A	A	A	A	-	A	H	-	-	A	-	A	-	-
176	-	H	-	-	-	-	A	A	-	-	-	-	-	-	-	-	-	-	-	A	-	-	-	-	-	A	-	-	-	-	-	-	-	-	A	H	B	B	B	B	B	B	B	B	-	-	-	-	-
178	-	A	-	A	A	A	A	A	-	A	-	-	A	-	-	-	A	A	-	-	A	-	-	A	-	A	-	-	A	-	-	-	-	A	A	-	A	-	-	-	A	-	A	-	B	B	B	B	B
179	A	A	A	A	A	A	A	A	A	A	A	A	A	A	A	A	A	A	A	A	B	-	B	B	B	B	B	B	B	B	B	B	B	B	B	B	B	B	B	B	B	B	B	B	B	B	B	B	B
180	B	B	B	B	B	B	B	B	B	B	B	B	B	B	B	B	B	B	B	B	B	-	B	B	B	B	B	B	B	B	B	B	B	B	B	B	B	B	B	B	B	B	B	B	B	B	B	B	B
183	-	A	H	A	-	A	-	A	-	A	-	-	-	-	-	-	A	A	-	A	-	A	-	A	-	-	A	-	A	-	A	A	A	A	A	-	A	A	A	A	-	-	-	-	A	-	A	A	A
185	B	B	B	B	B	B	B	B	B	B	B	B	B	B	B	B	B	B	-	A	A	-	-	A	A	A	A	A	A	A	A	A	-	A	A	A	A	A	A	-	A	A	A	A	A	A	A	A	-
188	A	A	A	A	A	A	A	A	A	A	A	A	A	A	A	A	A	A	A	A	A	A	A	A	A	A	A	A	A	A	A	A	A	A	A	A	-	A	A	A	-	A	A	A	-	A	A	A	A
189	B	-	B	-	B	B	B	B	B	B	B	B	B	B	B	B	B	B	B	B	B	B	B	B	B	B	B	B	B	-	B	B	-	B	B	-	B	B	-	B	B	B	-	B	B	B	B	B	-
193	-	-	-	-	-	-	-	B	-	-	-	-	-	-	-	-	B	-	B	-	-	-	-	-	-	-	B	B	-	-	-	-	-	-	-	-	-	-	-	-	-	-	-	B	-	-	-	-	-
194	-	-	-	A	-	-	-	A	-	A	A	A	A	-	-	-	A	-	-	A	-	A	A	-	-	A	H	-	A	-	H	-	H	-	A	-	-	-	-	-	A	-	H	H	A	-	-	-	-
196	B	-	B	-	B	B	B	B	B	B	A	-	A	A	A	-	A	-	-	H	A	A	A	A	A	A	A	-	-	-	A	A	H	-	-	A	-	H	A	A	-	-	-	A	-	-	-	H	B
198	-	A	-	A	A	A	-	A	-	A	-	A	-	B	B	B	B	B	B	-	B	B	B	B	B	B	B	-	B	-	-	B	H	B	-	B	B	B	B	B	-	B	B	B	B	-	B	B	B
199	-	-	-	B	-	-	-	-	-	-	-	-	-	B	B	B	B	-	B	B	B	B	B	B	B	B	B	B	B	B	B	B	B	B	B	-	B	B	-	B	-	B	-	B	-	B	B	B	B
202	B	B	B	B	B	B	B	B	B	-	B	B	B	B	B	B	B	B	B	-	B	B	B	B	B	B	B	B	B	-	B	B	B	B	B	B	B	B	B	B	B	B	B	B	B	B	B	B	-
204	B	B	B	B	B	B	B	B	B	B	B	B	-	B	B	B	B	B	B	B	B	B	B	B	B	B	B	B	B	B	B	B	B	B	B	B	B	B	B	B	B	B	B	B	B	-	B	B	B
205	-	-	-	-	-	-	-	-	-	A	-	-	-	-	-	-	B	B	B	B	B	B	B	B	-	-	B	B	-	B	B	B	-	B	B	B	B	B	B	B	B	B	-	B	B	B	B	-	B
211	-	-	-	H	-	-	-	-	-	-	-	-	-	-	-	-	-	B	-	-	-	-	-	-	H	H	-	-	B	-	-	-	B	B	B	-	-	-	-	H	A	-	H	H	A	-	-	-	-
212	A	A	A	A	A	A	A	A	A	A	A	A	A	A	A	A	A	-	A	A	A	A	A	A	A	A	A	A	A	A	A	A	A	A	A	A	A	A	A	-	A	A	-	A	A	-	A	A	A
213	B	B	B	B	B	B	B	B	B	B	B	B	B	B	B	B	B	-	B	B	B	B	B	B	B	B	-	B	B	-	B	B	B	B	B	-	B	B	B	B	B	B	-	B	-	H	B	B	A
216	A	A	A	A	A	A	A	A	A	A	A	A	A	A	A	A	A	A	A	A	A	A	A	A	A	A	A	A	A	A	A	A	A	A	A	A	A	A	A	A	A	A	A	A	A	A	A	A	A
217	-	-	-	-	A	A	-	-	-	-	A	-	-	-	A	A	A	-	-	A	-	A	-	A	A	-	A	-	A	A	-	-	A	A	A	A	A	A	A	-	A	-	-	A	A	A	A	A	A
218	A	A	A	A	A	A	A	A	A	A	A	A	A	A	A	A	A	A	A	A	A	A	A	A	A	A	A	A	A	A	A	A	A	A	A	A	A	A	A	A	A	A	A	A	A	A	A	A	A
219	B	B	B	B	B	B	B	B	B	B	B	B	B	B	B	B	B	B	B	B	B	B	B	B	B	B	B	B	B	B	B	B	-	B	B	B	B	B	B	B	B	B	B	B	-	-	-	B	B
220	B	B	-	B	B	B	B	B	B	B	B	B	B	B	B	B	B	B	B	B	A	A	A	A	A	A	A	A	A	B	A	A	A	A	A	A	A	A	A	A	A	A	A	A	A	A	A	A	A
222	-	A	A	A	A	A	A	A	A	A	A	A	A	A	A	A	A	-	A	A	A	A	A	A	A	A	A	A	A	-	A	-	A	A	-	A	A	A	A	A	A	A	A	A	A	A	A	A	-
223	-	B	B	B	B	B	B	B	B	B	B	B	B	-	B	B	B	-	B	B	B	B	B	B	B	B	B	B	B	B	-	-	-	A	A	A	A	A	A	A	A	A	A	-	-	-	A	A	A
224	B	B	-	B	B	B	B	B	B	-	-	H	-	B	B	-	B	B	B	-	B	B	B	B	-	B	B	B	B	-	-	-	B	B	B	B	B	B	B	-	B	B	B	B	-	-	B	B	B
226	A	A	A	A	A	A	A	A	A	A	A	A	A	A	A	A	A	A	A	A	A	A	A	A	A	A	A	A	A	A	A	A	A	A	A	A	A	A	A	A	A	A	A	A	A	A	A	A	A
228	A	A	A	A	A	A	A	A	A	A	A	A	A	A	A	A	A	A	A	A	-	B	-	B	B	B	B	B	B	-	B	B	-	B	B	B	B	B	B	B	B	B	B	B	B	B	-	B	B
232	A	A	A	A	A	A	A	A	A	A	A	A	-	A	A	A	A	A	A	A	A	-	A	A	A	A	A	A	A	A	A	A	A	A	A	A	A	A	A	A	A	A	-	A	-	A	A	A	A
233	A	A	-	A	-	A	A	-	-	-	-	H	A	-	A	A	A	-	-	A	-	-	-	A	-	-	-	-	A	-	H	-	-	-	A	B	-	-	-	-	B	-	A	B	-	A	-	-	-
234	A	A	A	A	A	A	A	A	A	A	A	A	A	A	A	A	A	A	A	A	A	A	A	A	A	A	A	A	A	-	A	A	A	A	A	A	A	A	A	A	A	A	-	B	B	-	B	B	B
239	-	-	-	-	-	A	A	A	A	-	-	A	-	A	-	A	A	-	A	A	A	A	-	-	H	A	A	A	A	A	A	-	A	-	-	A	-	-	A	-	A	-	-	A	-	-	A	-	-
241	A	A	A	A	A	A	A	A	-	A	A	A	A	A	A	A	A	-	A	A	A	A	A	A	-	A	A	A	A	-	A	A	A	A	A	A	A	A	A	A	A	A	A	A	-	A	A	A	A
242	A	A	-	A	A	A	A	A	A	-	A	A	-	-	A	A	A	-	-	B	-	-	B	B	-	B	B	B	-	-	B	-	B	-	-	-	B	B	-	-	B	B	-	A	-	-	B	B	B
244	B	B	B	B	B	B	B	B	B	B	B	B	B	B	B	B	B	B	B	B	B	B	B	B	B	B	A	A	A	A	A	A	A	A	A	A	A	A	A	-	A	A	A	A	A	A	A	A	A
246	B	B	B	B	B	B	B	B	B	B	B	B	B	B	B	B	B	B	B	B	B	-	-	-	-	-	-	-	-	-	-	-	-	-	-	-	-	-	-	-	-	-	-	-	H	H	H	H	-
247	B	B	B	B	B	-	B	B	B	B	B	B	B	B	B	B	B	-	B	B	B	B	B	B	B	B	B	B	B	-	B	B	B	-	-	B	B	B	B	B	B	B	B	B	B	B	B	B	B
254	-	B	B	B	B	B	B	-	B	B	B	-	B	-	B	B	B	B	B	B	B	B	B	B	B	B	B	-	B	B	B	B	B	-	B	B	B	B	B	B	B	B	B	B	B	B	B	B	-
257	A	-	A	-	A	A	A	A	-	A	-	-	-	-	-	-	A	A	A	A	-	-	-	A	-	-	A	-	A	-	A	A	-	A	A	-	A	A	-	-	A	A	A	A	A	-	A	-	A
259	A	A	A	A	A	A	A	A	A	A	A	A	A	A	A	A	A	A	A	A	A	A	A	A	A	A	A	A	A	A	A	A	A	A	A	A	A	A	A	A	A	A	A	A	A	A	A	A	A
260	B	B	B	B	B	B	B	B	B	B	B	B	B	B	B	B	B	-	B	B	B	B	B	B	B	-	B	B	B	B	B	B	-	B	B	B	B	B	-	B	B	B	B	B	-	B	B	B	B
262	B	-	-	-	B	B	-	B	-	-	-	B	-	-	-	-	-	-	-	-	-	-	B	-	-	B	B	-	-	-	-	-	-	-	-	-	-	-	-	-	-	-	-	-	-	-	-	B	-
266	B	B	B	B	B	B	B	B	B	B	B	B	-	B	B	B	B	B	B	B	-	B	B	B	B	B	B	B	B	B	B	B	B	B	B	-	B	B	B	B	B	B	B	B	B	B	H	A	A
270	B	B	B	-	B	-	B	-	B	-	-	-	B	B	B	-	B	-	B	-	B	-	B	-	-	-	-	B	-	-	-	-	-	-	-	-	B	-	B	-	B	B	-	-	-	-	B	B	-
271	A	A	A	A	A	A	A	A	A	A	A	A	A	A	A	A	A	A	A	A	A	A	A	A	A	A	A	A	A	A	A	A	A	A	A	A	A	A	A	A	A	A	A	A	A	A	A	A	A
272	B	B	B	B	B	B	B	B	B	B	B	B	-	B	B	B	B	B	B	B	-	B	B	B	B	B	B	B	B	B	-	B	-	-	B	B	B	B	B	B	B	B	B	B	B	B	B	B	A
275	A	-	-	-	A	-	-	A	A	A	-	-	A	-	-	-	H	-	-	-	-	A	-	-	A	A	-	A	A	A	-	-	A	-	A	A	A	-	A	-	A	-	-	-	-	A	A	-	-
276	-	-	B	B	B	B	B	B	B	B	B	B	B	-	B	B	B	B	B	B	B	-	-	B	B	B	B	B	B	-	B	B	B	B	B	B	B	B	B	B	B	B	B	B	-	B	-	B	-
277	B	-	B	B	B	B	B	B	B	-	B	B	-	-	B	-	B	B	B	-	B	B	B	-	B	B	B	B	B	B	B	-	-	A	B	H	-	B	H	-	B	A	B	A	B	H	B	A	A
280	B	B	B	B	B	B	B	B	B	B	B	B	B	B	B	B	B	B	B	B	B	B	B	B	B	B	B	B	B	B	B	B	B	B	B	-	B	-	-	B	-	B	B	B	-	B	-	B	B
281	B	H	B	-	B	B	B	B	B	B	B	B	B	B	-	-	B	B	B	H	B	B	B	B	B	B	B	B	B	B	B	B	H	B	B	B	B	B	B	-	B	B	B	B	-	B	B	-	B
286	A	-	A	A	A	A	A	A	-	A	A	-	A	-	A	-	A	A	-	A	A	A	A	-	A	A	A	-	A	-	A	A	-	A	A	A	A	-	A	-	A	-	A	-	A	A	-	A	A
287	A	A	A	A	A	A	A	A	A	A	A	A	A	A	A	A	A	A	A	A	A	A	A	A	A	A	A	A	A	A	A	A	A	A	A	A	A	A	A	A	A	A	A	A	A	A	A	A	A
288	B	-	B	B	B	B	B	B	B	B	B	B	-	B	B	B	B	B	B	B	B	B	-	B	B	B	B	B	B	B	B	B	B	B	B	B	B	B	-	B	B	B	B	B	-	B	B	B	B
293	B	B	-	B	B	B	B	B	B	B	-	B	B	B	B	B	B	B	B	B	B	B	B	B	B	B	-	B	B	B	B	B	B	B	B	B	B	B	-	B	B	B	B	B	B	B	B	B	B
294	B	B	B	B	B	B	B	B	B	B	B	B	B	B	B	B	B	B	B	B	B	B	B	B	B	B	B	B	B	B	B	B	B	B	B	B	B	B	B	B	B	B	B	B	B	B	B	B	B
295	B	B	B	B	B	B	B	B	B	B	B	B	B	-	B	B	B	B	B	B	-	-	B	-	B	B	B	B	B	B	-	B	B	B	B	B	B	B	B	-	B	-	B	B	B	B	B	B	B
298	A	A	A	A	A	A	A	A	A	A	A	A	A	A	A	A	A	A	A	A	A	A	A	A	A	A	A	A	A	A	A	A	A	A	A	A	A	A	A	A	A	A	A	A	A	A	-	B	B
299	B	-	B	B	B	B	B	B	B	B	B	B	B	B	B	B	B	B	B	B	B	B	-	B	B	B	B	B	B	B	B	B	B	B	B	B	B	B	B	B	B	B	B	B	B	B	-	B	B
304	B	-	B	B	B	-	B	B	B	B	B	B	-	B	B	B	B	B	B	B	B	B	-	B	B	B	B	B	B	B	-	B	B	B	B	B	B	B	B	B	B	-	A	A	A	A	-	B	-
305	B	B	B	B	B	B	B	B	B	B	B	B	B	B	B	-	B	B	B	B	-	B	B	B	B	B	B	B	B	-	B	B	B	B	B	B	B	B	B	B	B	B	B	B	B	B	-	B	B
306	A	A	-	A	-	-	A	A	-	H	-	-	A	-	-	H	A	B	-	-	A	-	A	A	-	A	A	A	A	A	-	-	-	A	A	-	A	-	A	B	A	-	A	-	A	A	-	A	A
308	A	-	-	-	A	A	A	A	-	A	A	-	A	-	A	-	A	A	-	-	-	A	A	-	A	A	A	A	A	A	-	-	A	A	A	A	A	-	A	-	A	-	A	A	A	A	-	A	A
309	H	A	-	-	H	H	H	-	B	-	B	B	B	-	-	-	B	B	B	B	B	B	B	B	B	B	H	H	-	H	-	-	-	-	B	-	-	B	B	B	B	-	-	-	-	B	-	-	-
310	B	-	B	B	B	B	B	B	B	B	B	B	-	B	B	B	B	B	B	B	B	B	B	B	B	B	-	-	B	B	B	B	B	B	-	B	B	B	B	B	B	B	-	A	-	A	A	A	A
311	-	-	A	A	A	A	A	A	-	-	A	-	A	A	-	A	A	A	-	-	-	-	-	A	A	A	-	-	A	A	A	-	-	A	A	A	A	A	A	-	A	-	A	A	A	-	-	-	A
313	B	B	-	-	B	B	B	B	-	A	-	A	-	A	A	A	A	A	A	A	A	A	A	A	A	-	A	A	-	A	A	A	A	-	A	A	A	-	A	A	-	A	-	-	A	A	A	-	A
314	A	A	A	A	A	A	A	A	A	A	A	A	A	A	A	A	A	A	A	A	A	A	A	A	A	A	A	A	A	A	A	A	A	A	A	A	A	A	A	A	A	A	A	A	A	A	A	A	A
315	A	A	A	A	A	A	A	A	A	A	A	A	A	A	A	A	A	A	A	A	A	A	A	A	A	A	A	A	A	A	A	A	A	A	A	A	A	A	A	A	A	-	B	B	-	B	-	B	-
316	A	A	A	A	A	A	A	A	A	A	A	A	A	A	A	A	A	-	A	A	A	A	A	A	A	A	A	A	A	A	A	A	A	A	A	A	A	A	A	A	A	A	A	A	-	A	A	A	A
317	-	B	B	B	B	B	B	B	-	B	B	B	B	B	-	B	B	B	B	-	B	B	-	B	B	B	B	B	B	-	-	B	B	B	B	B	B	B	-	B	B	B	B	B	-	B	B	B	-
318	A	A	-	-	B	B	B	B	B	B	B	B	-	-	-	B	B	B	B	-	-	-	B	B	B	B	B	B	-	-	-	B	B	B	-	B	B	B	-	-	-	-	B	-	-	B	B	B	B
319	B	B	B	B	B	B	B	B	B	B	B	B	B	B	B	B	B	B	B	B	B	B	B	B	B	B	B	B	B	-	B	B	B	B	B	B	B	B	-	B	B	-	A	A	A	A	A	A	A
322	-	B	H	B	B	B	B	-	B	-	B	B	-	-	B	B	B	B	B	-	B	B	B	-	-	B	B	B	B	-	-	B	B	-	-	B	B	B	B	-	B	B	B	-	-	B	B	B	B
323	B	-	B	B	B	B	B	B	B	B	B	B	B	B	B	B	B	B	B	B	B	B	B	B	B	B	B	B	B	-	-	B	B	B	B	B	B	B	B	B	B	B	B	-	A	A	A	-	A
324	B	B	B	B	B	B	H	A	A	A	A	A	A	A	A	A	A	A	A	A	-	A	A	A	-	A	A	A	A	A	A	A	-	A	A	A	A	A	A	-	A	A	A	A	A	A	A	A	-
325	A	A	A	A	A	A	A	A	A	A	A	A	A	A	A	A	A	A	A	A	A	A	A	A	A	A	A	A	A	A	A	A	A	A	A	A	A	A	A	A	A	A	A	-	B	B	B	B	B
326	A	A	A	A	A	A	A	A	A	A	A	A	A	A	A	A	A	A	-	-	-	A	A	A	A	A	A	A	A	A	-	A	-	A	A	A	A	A	A	A	A	A	A	A	-	A	A	A	A
327	A	A	B	A	A	A	-	A	A	-	-	-	A	-	H	A	A	A	A	A	-	-	H	-	-	-	H	A	-	-	B	A	A	A	-	A	-	-	-	A	-	-	B	A	A	-	-	A	A
328	B	B	B	B	B	B	B	-	-	-	-	-	-	-	-	-	-	-	-	-	-	-	-	-	-	-	A	-	-	A	-	-	-	-	-	-	-	-	-	A	H	A	-	H	-	A	-	-	-
329	A	A	A	A	A	A	A	A	A	A	A	A	A	A	A	A	A	A	A	A	-	A	A	A	A	A	A	A	A	A	A	A	A	A	A	A	A	A	A	A	A	A	A	-	B	B	B	B	-
330	B	B	B	B	B	B	-	B	B	B	B	B	B	B	B	B	B	B	B	B	B	B	B	B	B	B	B	B	B	B	B	B	B	B	B	B	B	B	B	B	B	B	B	B	B	B	-	B	B
331	B	H	-	B	B	B	B	-	B	B	-	B	B	-	B	B	A	B	B	-	-	-	H	B	B	B	-	B	B	-	B	B	B	-	-	-	B	-	B	-	B	B	B	B	-	A	-	-	-
333	A	A	A	A	A	A	A	A	A	A	A	A	A	A	A	A	A	A	A	A	A	A	A	A	A	A	A	A	A	A	A	A	A	A	A	A	A	A	A	A	A	A	A	B	B	B	-	B	B
338	A	A	A	A	A	A	A	A	A	A	A	A	A	A	A	A	A	A	A	A	A	A	A	A	A	A	A	A	A	A	A	A	A	A	A	A	A	A	A	A	A	A	A	A	A	A	A	A	A
341	B	B	B	B	B	B	B	B	B	B	B	B	B	B	B	B	B	-	B	B	B	B	B	B	B	B	B	B	B	B	B	B	B	B	B	B	B	B	B	B	B	B	B	B	B	-	-	B	B
345	H	H	H	H	H	H	H	B	-	-	H	H	H	H	-	H	-	-	-	-	-	H	H	-	-	-	H	-	H	A	H	H	H	-	A	-	H	H	H	-	H	H	H	-	B	A	-	-	-
346	B	B	B	B	B	B	B	B	B	B	B	B	B	B	B	B	B	B	B	B	A	A	A	A	A	A	A	A	A	A	A	A	A	A	A	A	A	A	A	A	A	A	A	A	A	A	A	A	A
349	B	B	B	-	B	B	B	B	B	B	B	B	B	-	B	B	B	-	B	B	B	B	B	B	B	B	B	B	B	B	B	B	B	B	B	B	B	B	-	B	B	B	-	B	-	H	-	B	-
351	-	A	-	-	A	A	-	-	A	A	A	-	-	-	-	A	A	-	A	-	A	A	A	-	A	B	B	-	B	-	B	B	B	-	-	B	B	B	B	B	B	B	B	-	-	B	-	-	B
355	-	-	-	A	-	-	-	A	A	-	-	-	-	A	-	A	A	-	-	-	-	-	-	A	-	B	B	B	B	B	B	B	-	B	B	H	-	-	-	-	A	-	-	-	A	-	-	A	-
359	A	-	-	A	A	A	A	A	-	A	A	-	H	B	B	B	B	B	B	B	-	B	B	B	B	B	B	B	B	B	B	B	B	B	B	B	B	B	B	B	B	B	B	B	B	B	-	B	B
361	-	-	B	B	B	B	B	B	-	B	B	B	B	B	B	B	B	B	B	B	B	B	B	B	B	B	B	B	B	B	-	B	B	B	B	B	B	B	B	B	B	B	B	B	-	-	B	B	B
362	-	-	-	-	H	-	H	-	-	-	-	-	H	-	-	-	-	A	-	H	H	A	A	A	A	-	A	A	A	A	-	-	-	A	A	A	A	A	A	A	A	-	A	A	A	-	A	A	-
365	-	-	B	B	B	-	-	B	B	B	B	B	B	B	B	B	B	B	B	H	B	B	H	B	B	B	B	-	B	B	-	B	B	B	B	B	B	B	B	B	B	B	B	B	-	-	B	B	B
366	A	A	A	A	A	-	A	A	A	A	A	A	A	A	A	A	A	A	-	A	A	A	A	A	A	A	A	A	A	A	A	A	A	A	A	A	A	A	A	A	A	A	A	A	-	A	A	A	A
368	B	B	B	B	B	B	B	B	B	B	B	B	B	B	B	B	B	B	B	B	B	B	B	B	B	B	B	-	B	B	B	B	B	B	B	B	B	B	B	B	B	-	B	B	B	B	B	B	A
370	A	A	A	A	A	A	A	A	A	A	A	A	A	A	A	A	A	A	A	A	A	A	A	A	A	A	A	A	A	-	A	A	A	A	A	A	A	A	A	A	A	A	A	A	A	A	A	A	A
372	-	-	-	-	-	-	A	A	A	A	-	-	-	-	A	-	A	-	-	-	A	-	-	-	A	-	-	-	A	-	A	A	-	A	A	A	A	-	-	A	A	-	-	A	A	-	A	A	A
374	A	A	A	A	A	A	A	A	A	A	A	A	A	A	A	A	A	-	A	A	A	A	A	A	A	A	A	A	A	A	A	A	B	B	B	B	B	B	B	B	B	B	B	B	-	-	B	B	B
376	H	-	-	-	-	H	-	-	H	-	-	H	-	-	-	H	H	H	-	-	-	-	H	-	H	H	H	-	-	H	-	H	H	-	-	-	-	H	-	H	-	-	H	H	-	H	-	H	H
378	A	A	A	A	A	A	A	A	A	A	A	A	A	A	A	A	A	A	A	A	A	A	A	A	A	A	A	A	A	A	A	A	A	A	A	A	A	A	A	A	A	A	A	A	A	A	A	A	A
382	A	A	A	A	A	A	A	A	A	A	A	A	A	A	A	A	A	A	A	A	A	A	A	A	A	A	A	A	A	A	A	A	A	A	A	A	A	A	A	A	A	A	A	A	A	A	A	A	A
383	-	H	H	-	H	-	H	-	H	H	H	H	-	-	H	H	H	B	H	-	-	-	-	-	H	-	B	B	B	B	-	B	-	B	B	B	-	B	B	B	B	B	B	B	-	B	B	B	B
384	-	A	-	-	A	A	A	A	-	A	A	-	-	-	A	A	A	A	A	A	-	A	H	A	A	A	-	-	A	A	-	-	-	A	A	B	B	B	B	B	-	B	B	B	-	B	B	B	B
385	B	B	B	-	B	B	-	B	-	-	B	-	-	-	-	A	A	-	H	-	A	-	-	-	A	-	-	-	A	-	A	-	-	A	A	A	A	-	A	B	A	B	A	A	A	A	-	A	A
386	-	H	H	H	A	A	A	A	A	A	-	-	-	A	A	-	A	A	-	A	-	A	A	-	A	A	A	-	A	-	-	-	-	-	-	H	H	-	-	A	-	H	H	H	-	B	-	H	-
387	A	A	A	A	A	A	A	A	A	A	A	A	A	A	A	A	A	A	A	A	-	A	A	A	A	A	A	A	A	-	A	A	A	A	A	A	A	A	A	A	A	A	A	A	A	A	A	A	A
388	A	-	-	-	-	-	-	A	-	A	-	-	-	-	-	-	-	A	-	A	-	-	-	-	A	A	B	-	B	B	-	B	B	B	B	B	B	B	B	B	B	B	B	B	B	B	B	B	B
390	A	A	A	A	A	A	A	A	A	A	A	A	A	A	A	A	A	A	A	A	A	A	A	A	A	A	A	A	A	A	A	A	A	A	A	A	A	A	A	A	A	A	A	A	A	A	A	A	H
391	B	B	B	B	B	B	B	B	B	B	B	B	B	B	B	B	B	B	B	B	B	B	B	B	B	B	B	B	B	B	B	B	-	B	B	B	B	B	B	B	B	B	B	-	B	B	B	B	B
392	A	A	A	A	A	A	A	A	A	A	A	A	A	A	A	A	A	A	-	A	A	A	A	A	A	A	A	A	A	A	A	A	A	A	A	A	A	A	A	A	A	A	A	A	A	A	A	A	A
393	A	A	A	A	A	A	A	A	A	A	A	A	A	A	A	A	A	A	A	A	A	A	A	A	A	A	A	A	A	A	A	A	A	A	A	A	A	A	A	A	A	A	A	A	A	A	A	A	A
396	B	B	B	-	-	B	-	B	B	B	B	B	B	-	B	B	B	B	B	-	-	B	B	B	H	-	B	-	B	-	-	B	B	-	-	-	-	B	-	-	B	B	B	B	-	-	B	B	B
397	-	B	-	-	-	-	-	-	-	-	-	-	-	-	-	-	-	-	-	-	-	-	-	-	-	-	-	-	-	-	-	-	-	B	-	-	-	-	-	-	-	-	-	-	-	-	-	-	-
398	-	B	-	-	-	-	-	-	-	-	-	-	-	-	-	-	-	-	-	-	-	-	-	-	-	-	-	B	A	-	-	-	-	-	-	-	-	-	-	-	-	-	-	-	-	-	-	A	-
400	-	A	-	-	-	A	-	A	A	A	A	-	-	-	-	-	A	-	-	-	-	-	-	A	A	A	-	-	A	A	-	-	-	A	A	-	A	-	-	-	A	-	-	-	A	-	-	A	-
401	B	B	B	B	B	B	B	B	B	B	B	B	B	B	B	B	B	B	B	B	B	B	B	B	B	B	-	B	B	B	-	B	B	B	B	B	B	B	B	B	B	B	B	-	-	-	B	B	B
403	-	-	-	-	-	-	-	-	-	-	-	-	-	H	-	-	-	A	-	-	-	-	-	-	-	-	-	-	-	-	-	-	-	-	-	A	-	-	-	A	-	-	-	-	H	-	-	-	A
404	A	A	A	A	A	A	A	A	A	A	A	A	A	A	A	A	A	A	A	A	-	A	A	A	A	A	A	A	A	A	A	A	B	B	B	B	B	B	B	B	B	B	B	B	B	B	B	B	B
405	A	A	A	A	A	A	A	A	A	A	A	A	A	A	A	A	A	A	-	A	A	A	A	A	A	A	A	A	A	-	A	A	-	A	-	A	A	A	A	A	A	A	H	B	B	B	B	B	B
406	A	-	-	A	-	A	-	A	-	A	A	A	-	-	-	-	A	B	-	A	-	A	A	A	A	-	-	A	A	A	-	-	-	A	A	A	A	A	-	-	A	A	-	-	-	A	A	-	A
409	B	B	B	B	B	B	B	B	B	B	-	B	B	B	B	B	B	B	B	B	B	B	B	B	B	B	B	B	B	H	-	B	B	B	B	B	B	B	B	B	B	B	B	B	B	B	-	B	-
410	B	-	B	B	B	B	-	B	B	B	-	A	A	-	A	A	A	-	B	A	A	A	A	A	A	A	A	-	A	-	A	A	A	-	-	-	-	A	-	-	-	A	-	A	-	-	-	-	A
411	B	B	B	B	B	B	B	B	B	B	-	-	-	-	-	-	B	-	B	-	-	-	-	-	-	-	-	-	-	B	-	-	-	B	-	-	B	B	-	B	-	-	-	-	B	-	-	-	B
412	B	B	B	B	B	B	B	B	B	B	B	B	B	B	B	B	B	B	B	B	B	B	B	B	B	B	B	B	B	-	B	B	B	B	B	B	B	B	B	B	B	B	B	B	B	-	B	B	B
413	-	B	B	B	B	-	B	B	B	-	B	B	B	-	B	B	B	-	B	B	B	B	-	B	B	B	-	B	B	-	B	B	B	B	B	-	B	B	B	-	B	B	B	-	-	B	-	B	B
415	A	A	A	A	A	A	A	A	A	A	A	A	A	A	A	A	A	A	A	A	A	A	A	A	A	A	A	A	A	A	A	A	A	A	A	A	A	A	A	A	A	A	A	A	A	A	A	A	A
416	-	-	A	A	A	A	A	A	-	A	-	-	A	A	-	-	A	-	A	-	A	A	-	A	-	-	-	-	A	-	-	-	-	-	A	A	A	-	-	A	-	-	-	-	A	A	-	A	-
420	A	H	A	A	A	-	-	A	-	-	-	A	-	-	-	-	A	H	-	-	-	A	-	A	A	A	A	-	A	-	-	A	-	A	A	-	A	A	A	A	A	-	-	-	-	H	-	-	A
422	B	B	B	B	B	B	-	B	B	B	B	B	B	-	B	B	B	B	B	B	-	B	-	B	B	B	B	B	B	B	B	B	B	B	B	B	B	B	B	-	B	B	B	-	B	B	-	B	B
423	B	B	B	B	B	B	B	B	B	B	B	B	B	B	B	B	B	-	B	H	B	B	H	B	B	B	B	B	B	B	B	B	B	B	B	-	B	B	-	-	B	B	B	B	-	B	-	-	-
424	B	B	B	B	B	B	-	B	B	B	B	B	B	B	B	B	B	B	B	B	B	B	B	B	B	B	B	B	B	B	-	B	-	-	B	B	B	B	B	B	B	B	-	B	B	-	B	B	B
426	A	A	A	A	A	A	A	A	A	A	A	A	A	A	A	A	A	A	A	A	A	A	A	A	A	A	A	A	A	A	A	A	A	A	A	A	A	A	A	A	A	A	A	A	A	A	A	A	A
428	A	A	A	-	A	A	A	A	A	A	B	B	B	-	-	B	B	-	B	B	B	-	B	B	B	B	-	-	B	B	B	B	B	B	-	B	B	B	B	-	B	B	B	B	-	-	B	-	B
429	B	B	B	B	B	B	B	B	B	B	B	B	B	B	B	B	B	-	B	B	B	-	B	B	B	B	B	B	-	-	B	-	-	B	-	-	B	B	B	-	B	B	-	B	-	B	B	-	B
439	B	B	B	-	B	B	B	B	B	B	B	-	-	-	B	B	B	B	B	B	B	-	B	B	B	B	B	B	B	-	B	B	-	B	B	B	-	B	-	B	B	B	H	B	-	B	B	B	B
440	A	A	A	A	-	A	A	A	A	A	-	A	-	A	A	A	A	A	A	A	-	A	A	A	A	A	A	A	A	A	-	-	-	A	A	A	A	-	A	A	A	A	A	-	A	A	A	A	A
442	-	A	-	A	-	A	-	A	A	A	A	-	-	-	-	-	A	A	-	-	-	A	-	A	-	A	A	A	A	-	-	-	-	A	-	A	A	A	-	A	-	-	H	-	A	-	A	A	A
443	B	B	B	-	B	B	B	B	B	B	B	B	-	B	B	-	B	B	B	B	-	B	B	B	B	B	-	B	B	B	B	B	B	B	B	B	B	B	B	B	B	B	B	B	-	B	B	B	B
445	A	A	A	A	A	A	A	A	A	A	-	B	B	B	B	B	B	-	B	B	B	-	B	B	B	B	H	-	B	-	B	B	B	B	B	B	B	B	B	-	B	B	B	B	B	B	B	B	B
446	B	B	B	B	B	B	B	B	B	B	B	B	-	B	B	B	B	B	B	-	B	B	B	B	B	B	B	-	B	-	B	B	B	B	B	B	B	B	B	B	B	-	B	B	B	-	B	B	B
447	-	-	-	-	B	-	H	H	-	-	-	-	-	-	-	-	H	H	-	-	-	H	-	-	-	H	-	-	-	-	-	-	-	B	-	H	-	H	-	-	-	-	H	-	B	-	H	-	B
448	A	A	A	A	A	A	A	A	A	A	A	A	A	A	A	A	A	A	A	A	-	A	A	A	A	A	A	A	A	-	A	A	A	A	A	A	A	A	A	A	A	A	A	A	A	A	A	A	A
450	A	-	-	-	A	-	-	A	A	A	-	-	A	A	-	-	-	-	-	-	-	-	H	H	H	H	-	H	B	B	A	H	-	-	H	-	-	-	-	-	-	-	H	A	A	H	H	-	H
451	A	A	A	A	A	A	A	A	A	A	A	A	A	A	A	A	A	A	A	A	A	A	A	A	A	A	A	A	A	-	A	A	A	A	A	A	B	B	B	B	B	B	B	B	B	B	B	B	B
452	A	A	A	A	A	A	A	A	A	A	A	A	A	A	A	A	A	A	A	A	A	A	A	A	A	A	A	A	A	A	A	A	A	A	A	A	A	A	A	A	A	A	A	A	A	A	A	A	A
454	A	A	A	A	A	A	A	A	A	A	A	A	A	A	A	A	A	A	-	A	A	A	A	A	A	-	A	A	-	-	A	-	A	A	A	A	A	A	A	-	-	A	A	A	-	A	A	A	A
456	B	B	B	B	B	B	B	B	B	B	B	B	B	-	B	B	B	B	B	B	B	B	B	B	B	B	B	B	B	-	-	A	A	A	A	A	A	A	A	A	A	A	A	A	A	A	A	A	A
457	B	-	B	-	B	B	B	B	B	B	B	B	B	B	B	B	B	B	B	B	B	-	B	B	B	B	B	B	B	B	B	B	B	B	B	B	B	B	B	-	B	B	B	B	-	B	-	B	B
458	B	B	B	B	B	B	B	B	B	B	B	B	-	B	B	B	B	B	B	B	B	B	B	B	B	B	B	B	B	B	B	B	-	B	B	-	B	B	B	B	B	B	B	B	A	A	A	A	A
460	A	A	-	-	A	A	-	A	A	A	A	-	A	-	A	A	A	-	A	A	-	A	-	A	A	A	-	-	A	A	A	A	-	A	A	A	A	A	-	-	A	-	A	A	-	A	-	A	A
465	B	-	B	B	B	B	B	B	B	B	B	B	B	B	B	B	B	B	B	B	B	B	B	B	B	B	B	B	B	B	B	B	-	-	-	B	B	B	B	B	B	B	B	-	B	-	-	B	B
466	B	B	B	B	B	B	B	B	B	B	B	B	B	B	B	B	B	B	B	B	B	B	B	B	B	B	B	B	B	B	B	B	B	B	B	B	B	B	B	B	B	B	B	B	B	B	-	B	B
467	-	-	A	-	A	-	A	A	-	-	A	-	A	-	-	-	A	A	-	-	-	-	A	-	A	A	A	-	A	A	A	A	-	A	A	A	A	-	A	-	A	A	A	-	A	A	A	A	A
470	B	B	B	B	B	B	B	B	B	B	B	B	B	B	B	B	B	B	B	B	B	B	B	B	B	B	B	B	B	B	B	B	B	B	B	B	-	B	B	B	B	B	B	B	B	B	-	B	B
473	-	-	-	-	-	H	-	-	H	-	H	H	-	H	H	-	H	-	-	-	B	B	B	B	B	B	B	B	B	-	B	B	B	B	B	B	-	B	-	B	B	-	-	B	-	B	B	B	B
474	A	A	A	A	A	A	A	A	A	A	A	A	A	A	A	A	A	A	A	A	A	A	A	A	A	A	A	A	A	A	A	A	A	A	A	A	A	A	A	A	A	A	A	A	A	A	A	A	A
475	B	B	B	B	B	B	B	B	B	B	B	B	B	B	B	B	B	B	B	B	B	B	B	B	B	B	B	B	B	-	B	B	-	B	B	B	B	B	B	B	B	B	B	B	B	-	B	B	A
479	H	A	-	-	-	-	A	A	-	-	-	H	A	A	-	-	-	A	-	A	-	A	A	-	A	A	-	-	A	H	-	-	-	A	-	A	A	-	-	-	A	H	-	A	A	-	-	A	-
481	A	-	A	A	A	-	A	A	-	-	B	B	B	B	B	B	B	B	B	B	B	B	B	B	B	B	B	B	B	-	B	B	B	B	B	B	B	B	B	B	B	B	B	B	B	B	B	B	B
483	A	A	A	A	A	A	A	A	A	A	A	A	A	A	A	A	A	A	A	A	A	A	A	A	A	A	A	A	A	-	A	A	A	A	A	A	A	-	A	A	A	A	-	A	-	A	A	A	B
484	A	A	A	A	A	A	A	A	A	A	A	A	A	A	A	A	A	A	A	A	A	A	A	A	A	A	A	A	A	A	A	A	A	A	A	A	A	A	A	A	A	A	A	A	A	A	A	A	A
485	A	A	A	A	A	A	A	A	A	A	A	A	A	A	A	A	A	A	A	A	A	A	A	A	A	A	A	A	A	-	A	A	A	A	-	A	A	A	A	A	A	A	-	A	A	A	A	A	A
486	-	-	B	-	H	-	-	-	-	B	-	-	B	-	-	-	-	-	B	-	-	-	B	-	B	B	-	-	-	-	-	-	-	-	H	-	-	-	-	-	-	-	-	-	H	-	-	-	A
487	A	-	A	-	A	A	A	-	A	A	A	-	A	-	A	A	A	-	A	A	A	B	A	A	-	A	-	A	A	-	A	A	-	A	A	A	A	A	A	-	-	A	A	A	-	A	A	-	A
488	A	A	A	A	A	A	A	A	A	A	A	A	A	A	A	A	A	A	A	A	A	A	A	A	A	A	A	A	A	A	A	A	A	A	A	A	A	A	A	A	A	A	A	A	A	A	A	A	A
489	-	A	-	-	-	-	A	A	A	A	B	A	B	B	B	B	B	-	B	B	B	-	-	B	-	-	-	B	-	-	B	B	-	-	-	B	-	-	B	-	B	-	B	-	-	-	B	B	B
490	-	A	-	A	-	A	A	A	-	A	-	-	A	A	-	-	A	A	-	-	-	H	H	H	H	H	H	-	-	-	H	H	H	H	-	H	H	-	H	H	H	H	-	H	-	-	-	H	-
491	-	-	-	-	A	-	A	A	-	-	-	-	-	H	-	-	A	-	-	-	-	-	-	-	-	-	H	-	-	A	A	-	-	-	H	-	-	A	-	-	-	-	A	-	A	-	-	-	-
492	-	-	-	-	-	-	-	-	-	-	-	-	-	-	-	-	-	-	-	-	B	-	-	-	-	-	B	-	-	-	-	B	-	-	-	-	B	-	B	-	-	-	-	-	-	-	B	-	-
493	-	-	-	-	-	-	-	-	-	-	-	-	-	-	-	-	-	B	-	-	-	-	-	B	-	-	-	-	-	-	-	B	-	B	B	-	B	-	B	B	B	-	-	B	B	B	-	B	B
495	B	B	B	B	B	B	B	B	B	B	B	B	B	B	B	B	B	B	B	B	B	B	B	B	B	B	B	B	B	B	B	B	B	-	B	B	B	B	-	B	B	B	-	-	B	B	B	B	B
497	B	-	H	B	B	B	-	B	-	B	B	B	B	B	B	B	B	B	B	B	B	B	B	B	B	B	B	B	B	-	B	B	-	B	-	B	B	B	B	-	-	B	B	B	-	H	B	B	B
499	B	B	B	B	B	B	-	B	B	B	B	-	B	B	B	B	B	B	B	B	B	B	B	B	B	B	B	B	B	B	-	B	B	-	B	B	B	B	B	B	B	B	B	B	B	-	B	B	B
501	-	-	-	-	-	A	-	A	-	A	-	-	-	H	-	-	-	A	-	H	H	H	-	-	H	-	-	-	H	B	H	H	-	B	-	-	H	-	-	-	-	-	B	-	H	-	-	H	-
502	B	-	B	B	B	B	B	B	B	B	B	B	B	B	B	B	B	B	B	B	B	B	B	B	B	B	B	B	B	-	B	B	B	B	B	B	B	B	B	B	B	B	B	B	-	B	B	B	B
504	H	H	-	-	H	H	H	H	-	H	B	-	-	H	H	B	-	A	-	H	A	H	-	H	-	-	-	-	-	B	-	-	-	-	-	-	H	H	-	A	B	-	H	-	A	-	H	-	B
505	-	-	-	-	A	-	H	-	H	H	B	B	-	B	B	B	B	B	B	-	B	B	B	B	-	B	-	-	B	-	-	B	B	-	B	B	B	-	-	B	B	B	B	-	B	B	-	B	B
509	-	-	-	A	-	-	-	-	-	-	A	-	A	H	-	H	A	-	-	-	-	A	-	-	-	-	A	-	A	H	A	H	-	A	H	-	-	A	-	B	-	-	-	-	-	A	-	-	H
511	B	B	B	B	B	B	B	B	B	-	B	B	B	B	-	B	B	-	-	B	B	B	B	B	B	B	B	B	-	-	B	B	B	B	-	B	B	B	H	B	B	B	B	B	B	B	B	B	B
512	B	B	B	B	B	B	B	B	B	B	B	B	-	B	B	B	B	B	B	B	B	B	B	B	B	B	B	B	-	B	B	B	B	B	B	-	B	B	B	B	B	B	B	B	B	-	-	B	B
517	-	-	A	A	A	A	-	-	-	A	A	-	A	A	-	-	A	-	-	-	A	A	-	-	A	-	A	A	-	-	A	A	B	-	B	B	-	B	H	-	-	-	B	-	-	B	B	-	-
520	A	H	A	A	-	A	A	A	-	A	-	-	-	A	A	-	A	A	B	A	-	A	A	A	-	A	-	-	A	-	-	A	B	A	-	A	A	A	H	-	A	-	A	-	-	-	A	A	A
522	-	A	-	A	A	-	-	A	A	A	A	-	A	-	-	-	A	A	-	A	A	A	-	A	A	A	B	A	A	-	A	-	H	B	-	-	B	A	A	A	-	A	A	A	-	A	-	A	-
523	A	A	A	A	A	A	A	A	A	A	A	A	A	A	A	A	A	A	A	A	A	A	A	A	A	A	A	A	A	A	A	A	A	A	A	A	A	A	A	A	A	A	A	A	A	A	A	A	A
526	A	-	A	A	A	A	A	A	A	-	-	-	A	A	A	-	A	A	-	A	-	A	-	-	A	A	-	-	A	A	A	A	-	A	A	A	A	-	A	-	A	-	A	A	A	A	A	-	A
527	-	H	-	-	-	-	-	-	-	-	-	-	-	-	-	-	-	A	-	-	H	-	-	-	-	-	-	-	A	-	A	A	A	A	A	A	A	A	A	A	A	A	A	A	-	A	A	A	A
529	A	A	A	A	A	A	A	A	A	A	A	A	A	A	A	A	A	A	A	A	A	A	A	A	A	A	A	A	A	A	A	A	A	A	A	A	A	A	A	A	A	A	A	A	A	A	A	A	A
532	-	-	B	B	B	B	B	B	B	-	B	B	B	B	-	B	B	-	B	B	-	-	-	B	-	-	A	A	-	-	-	A	A	A	-	A	A	A	A	-	A	A	-	-	-	-	A	-	A
534	A	A	A	A	A	A	A	A	A	A	A	A	A	A	A	A	A	A	A	A	A	A	A	A	A	A	A	A	A	-	A	A	A	A	-	A	-	A	A	-	A	A	-	A	-	A	A	A	A
535	A	A	A	A	A	A	A	A	A	A	A	A	A	A	A	A	A	A	A	A	A	A	A	A	A	A	A	A	A	A	A	A	A	A	A	A	A	A	A	A	A	A	A	A	A	A	A	A	A
536	B	B	B	B	B	-	B	B	B	B	B	B	B	B	B	B	B	-	B	B	B	B	B	B	B	B	B	B	B	-	B	B	B	B	-	-	B	B	B	B	B	B	B	B	-	H	B	B	B
537	B	-	-	B	B	B	B	B	B	B	B	B	B	B	B	-	B	B	-	B	B	-	B	B	B	B	B	B	B	-	B	B	B	B	B	B	B	-	B	B	B	B	B	B	B	B	-	B	B
538	B	-	B	B	B	B	B	B	B	B	B	B	-	B	B	B	B	B	B	B	B	B	B	B	B	B	B	B	B	-	-	B	B	B	B	B	B	B	B	-	B	B	B	B	-	B	B	B	B
540	B	B	-	B	B	B	-	-	-	B	-	B	B	B	B	B	B	-	-	B	-	B	B	-	-	-	-	B	-	-	B	-	-	B	-	-	B	-	B	-	-	-	B	-	B	B	-	-	H
541	B	B	-	B	B	B	B	B	-	B	-	-	B	B	B	B	B	-	A	A	A	A	A	A	A	A	-	A	A	A	A	A	A	A	-	A	A	A	A	A	A	A	-	A	-	A	A	A	-
542	-	-	-	-	A	-	A	A	A	-	-	H	-	-	-	H	A	-	-	-	H	B	B	B	B	B	B	-	B	B	B	B	B	B	B	B	B	B	B	B	B	B	B	B	B	-	-	B	B
543	A	A	A	A	A	-	A	A	A	A	-	A	A	A	A	A	A	A	A	A	A	A	A	A	-	A	A	A	-	-	A	A	-	A	A	-	A	A	A	-	A	-	-	A	-	-	A	A	A
547	B	B	B	B	B	B	B	B	B	B	B	B	B	B	B	B	B	-	B	B	B	B	B	B	B	B	-	B	B	-	B	B	B	B	B	B	B	B	B	B	B	B	B	B	-	-	-	B	B
548	B	B	B	B	B	B	B	B	B	B	B	B	B	B	B	B	B	B	-	-	A	A	A	-	A	-	A	-	A	-	A	-	-	-	B	-	-	-	-	B	-	-	A	-	A	-	-	-	A
553	-	-	-	-	-	A	-	A	-	A	-	-	-	-	-	-	A	-	-	-	-	A	-	-	A	-	A	A	A	A	-	-	-	A	A	A	A	A	-	A	A	H	-	A	A	A	A	A	-
555	B	B	B	B	B	B	B	-	B	B	B	B	B	B	B	B	B	B	B	B	B	B	B	B	B	B	B	B	B	B	B	B	B	B	-	B	B	B	B	B	B	B	B	B	-	B	B	B	B
556	A	A	A	A	A	A	A	A	A	A	A	A	A	A	A	A	A	A	A	A	A	A	A	A	A	A	A	A	A	A	A	A	A	A	A	A	A	A	A	A	A	A	A	A	A	A	A	A	A
558	B	B	B	B	B	B	B	B	B	B	-	B	B	B	B	B	B	B	B	B	B	-	-	B	B	B	B	B	B	B	B	B	-	B	B	B	B	B	B	B	B	-	B	B	B	B	B	B	B
559	B	B	B	-	B	B	B	B	B	B	B	B	B	-	B	B	B	B	B	B	B	B	B	B	B	B	B	B	B	B	B	B	B	B	-	B	A	A	A	A	A	A	A	A	A	A	A	A	A
561	B	-	B	-	B	H	-	-	-	-	-	-	-	-	-	-	B	-	B	B	A	B	B	B	-	B	-	B	-	-	-	-	-	-	-	-	B	B	B	-	B	-	-	-	B	-	B	B	B
562	B	B	B	B	B	B	B	B	B	B	B	B	-	B	B	B	B	B	B	B	B	B	B	B	B	B	B	B	B	-	B	B	-	B	B	B	B	B	B	B	B	B	B	B	B	-	B	B	B
564	A	A	A	A	A	A	A	A	A	A	A	A	A	A	A	A	A	A	A	A	A	A	A	A	A	A	A	A	A	A	A	A	A	A	A	A	A	A	A	A	A	A	A	A	A	A	A	A	A
566	A	A	A	A	A	A	A	A	A	A	A	A	A	A	A	A	A	A	A	A	-	A	A	A	A	A	A	A	A	-	A	A	A	A	A	A	A	A	A	A	A	A	A	-	A	A	A	A	A
567	A	A	A	A	-	A	-	A	A	-	A	A	A	A	A	-	A	A	A	A	A	A	A	A	A	A	A	A	A	-	A	A	A	A	A	A	A	A	A	-	A	A	A	A	-	A	A	A	-
568	-	B	B	B	B	-	B	B	B	B	B	-	B	B	B	B	B	B	B	B	B	-	B	B	B	B	B	B	B	B	B	B	B	B	B	B	-	B	B	B	B	B	-	-	B	B	-	B	B
570	H	-	H	-	-	H	H	-	H	-	H	H	H	-	H	-	-	-	H	H	-	H	H	H	H	-	-	H	H	H	H	H	H	-	-	H	-	-	H	H	H	H	H	B	-	B	-	B	-
572	B	-	B	B	B	B	B	B	B	B	A	B	B	-	B	B	B	B	B	B	B	B	-	B	B	B	B	B	B	B	B	B	B	B	B	B	B	B	-	B	B	B	B	B	-	B	-	B	B
573	B	B	B	B	B	B	B	B	B	B	B	B	-	B	B	B	B	B	B	B	B	B	B	B	B	B	B	B	B	-	B	B	B	B	B	B	B	B	B	B	B	B	B	B	B	-	-	-	B
574	-	A	-	-	B	B	A	-	-	A	B	B	-	-	-	-	-	-	A	-	-	-	-	A	-	-	-	A	-	-	-	A	-	-	-	-	-	-	-	-	-	A	-	-	-	-	B	-	-
575	A	A	A	A	A	A	A	A	A	A	A	A	A	A	A	A	A	A	A	A	A	A	A	A	A	A	A	A	A	-	A	-	B	B	B	B	B	B	-	B	B	B	B	B	-	-	B	B	B
577	A	A	A	A	A	A	A	A	A	A	A	A	A	A	A	A	A	A	A	A	A	-	B	B	B	B	B	B	B	-	B	B	B	B	B	B	B	B	B	B	B	B	B	B	B	B	-	B	B
578	A	A	A	A	A	A	A	A	A	A	A	A	A	A	A	A	A	A	A	A	A	-	A	A	A	A	A	A	A	A	A	A	A	A	A	A	A	A	A	A	A	A	A	A	A	A	A	A	A
579	B	B	B	B	B	B	B	B	B	B	B	B	-	B	B	B	B	B	B	B	-	B	B	B	B	B	B	B	B	B	B	B	B	B	B	-	A	A	-	A	A	-	-	-	A	A	-	-	-
580	-	-	-	-	-	-	-	-	-	-	-	-	-	-	-	-	-	-	-	-	-	-	-	-	-	-	B	-	-	-	-	-	-	-	-	-	-	H	-	-	-	-	-	B	B	-	-	-	-
581	B	A	B	-	B	B	B	-	B	B	B	B	B	B	-	B	B	-	B	B	B	B	B	B	-	B	-	B	-	B	-	-	-	A	A	A	-	A	A	A	A	A	-	A	-	A	A	A	A
582	H	H	H	H	H	-	H	H	H	H	-	-	-	-	H	H	H	-	H	H	-	-	H	H	-	H	-	H	-	-	-	H	H	H	H	-	H	H	H	H	-	H	-	H	-	H	-	H	H
584	A	A	A	A	A	A	A	A	A	A	A	A	A	A	A	A	A	A	A	A	-	A	A	A	A	A	A	A	A	H	A	A	A	A	A	A	A	A	A	A	A	A	A	A	A	A	A	A	A
586	B	-	B	B	B	B	B	B	B	B	B	B	B	B	B	B	B	B	B	B	-	-	B	B	B	B	B	B	B	B	B	B	B	-	B	B	B	B	B	B	B	B	B	B	B	B	-	-	-
590	A	-	A	-	A	A	A	-	-	A	A	-	-	-	A	-	-	A	A	-	A	-	A	-	A	-	B	B	B	B	B	B	B	B	B	B	B	B	B	B	B	B	B	B	B	-	B	B	B
591	B	B	B	B	B	B	B	B	B	B	B	B	B	B	B	B	B	B	B	B	B	B	B	B	B	B	B	B	B	B	-	B	B	B	B	B	B	B	B	B	B	B	B	B	-	B	-	B	B
592	B	B	B	-	B	B	B	B	B	B	B	B	-	-	B	B	B	B	B	B	B	B	B	B	B	B	A	A	A	-	A	A	A	A	A	A	A	A	A	A	A	A	A	A	A	A	A	A	A
595	-	A	A	A	-	A	A	-	A	B	B	B	B	B	B	B	B	B	B	-	B	B	B	B	B	B	B	B	B	B	B	B	B	B	B	A	A	A	A	A	-	-	A	A	-	-	A	-	A
598	A	A	A	A	A	A	A	A	A	A	A	A	A	A	A	A	A	A	A	-	A	A	A	A	A	A	A	A	A	A	A	A	A	A	A	A	A	A	A	A	A	A	A	A	-	A	A	A	A
599	-	A	-	-	-	A	A	A	-	A	-	-	-	-	-	-	A	-	-	-	A	A	B	B	B	B	B	B	B	B	B	B	B	-	B	B	B	B	B	B	B	B	B	B	B	B	B	B	B
600	A	-	A	A	A	A	A	A	A	A	A	A	A	A	A	A	A	A	A	A	A	A	A	A	A	-	A	A	A	A	A	A	A	A	A	A	A	A	A	A	A	A	A	A	A	A	A	A	A
602	-	H	H	A	-	-	-	H	-	-	-	-	-	-	-	-	A	A	-	-	-	-	-	-	-	-	A	H	-	-	H	H	-	H	A	-	-	A	-	-	A	-	A	H	B	-	B	B	B
603	A	-	-	-	-	-	A	A	-	-	-	-	-	-	-	A	-	A	A	-	-	A	-	-	-	-	-	-	A	A	-	A	-	-	-	-	-	-	-	-	A	-	A	-	-	A	-	A	A
608	B	B	B	B	B	B	B	B	B	B	B	B	B	B	B	B	B	B	B	B	B	-	B	B	B	B	B	B	B	-	B	B	-	B	B	B	B	B	-	B	B	B	B	B	B	B	-	B	-
609	B	B	B	B	B	B	B	B	B	B	B	B	B	B	B	B	B	B	B	B	B	B	B	B	B	B	B	B	B	B	B	B	B	B	B	B	B	B	B	B	B	B	B	B	B	B	-	B	B
612	-	A	B	-	-	A	B	B	H	-	-	-	A	B	-	-	A	-	H	A	-	-	A	A	-	A	B	A	-	-	A	H	B	-	A	-	-	-	A	-	-	A	A	-	A	-	A	-	A
614	A	-	A	A	-	-	A	-	-	A	-	A	A	A	A	A	A	-	-	-	-	A	-	A	-	A	-	A	-	-	A	-	A	-	A	-	-	-	-	A	A	-	-	A	B	A	-	-	-
615	B	B	B	B	B	B	B	B	B	-	B	B	B	-	B	B	B	B	B	-	B	B	-	B	B	B	B	B	B	-	B	B	B	B	-	B	B	B	B	B	B	B	B	B	B	B	-	B	B
616	B	B	B	B	B	B	B	B	B	B	B	B	B	B	B	B	B	B	B	B	B	B	B	B	B	B	B	B	-	A	-	-	-	-	-	-	-	-	-	-	-	-	H	-	-	-	-	-	-
617	-	-	-	-	-	-	-	A	-	-	-	-	-	-	-	-	-	-	-	-	-	-	-	-	A	-	-	-	-	H	-	-	-	-	H	-	-	A	-	A	-	-	-	-	-	-	-	-	-
618	B	B	B	B	B	B	B	B	B	B	B	B	B	B	B	B	B	B	B	B	-	B	B	B	B	B	B	B	B	B	B	B	B	B	B	B	B	B	B	B	B	B	B	B	B	B	B	B	A
619	A	A	A	A	A	A	A	A	A	A	A	A	A	A	A	A	A	A	A	A	A	A	A	A	A	A	A	A	A	A	A	A	A	A	A	-	B	B	B	B	B	B	B	B	B	B	-	B	B
622	B	-	A	B	B	-	B	-	-	B	-	B	-	-	B	-	B	-	B	B	-	-	B	-	-	-	-	B	-	-	-	B	-	B	-	-	A	-	B	-	-	B	-	B	-	-	-	-	-
624	A	-	-	A	A	A	A	-	A	-	A	A	-	A	A	A	-	-	A	A	A	A	A	A	A	A	A	A	A	-	A	A	-	A	-	A	A	A	-	-	A	A	A	A	-	-	A	A	-
625	-	A	-	A	-	-	-	A	-	A	-	-	-	-	-	-	A	A	B	B	B	B	B	B	B	B	B	-	B	B	B	B	B	B	B	-	B	B	-	-	B	B	-	B	-	B	-	B	B
627	H	-	-	H	H	H	-	H	H	-	-	H	H	H	H	H	-	H	-	-	-	H	H	-	H	-	-	-	H	-	-	-	-	-	H	-	-	-	H	H	-	H	-	H	-	H	H	-	A
628	-	-	-	-	B	-	-	-	-	-	-	B	-	-	-	B	-	-	-	-	-	-	-	B	B	-	-	-	-	-	-	-	-	-	-	-	-	-	-	-	-	-	B	-	-	-	-	-	-
629	A	A	A	A	A	A	A	A	A	A	-	A	-	A	A	A	A	-	A	-	A	A	A	A	A	A	A	A	-	A	A	-	A	-	-	A	A	A	A	A	-	A	A	A	-	-	A	-	-
631	B	B	B	-	B	B	-	-	B	B	B	B	-	H	B	B	-	B	B	B	B	-	B	-	-	B	-	B	B	-	-	-	B	B	-	-	B	B	-	B	B	-	-	-	-	-	B	B	-
632	-	-	-	-	B	-	-	B	-	-	-	B	-	-	-	-	-	-	-	-	-	-	-	-	-	-	-	B	-	-	A	B	-	-	-	-	-	-	A	-	-	-	-	-	-	-	-	-	-
633	A	-	A	-	A	A	-	A	A	-	-	-	A	-	-	A	-	-	-	-	-	-	-	-	A	-	A	A	A	-	-	-	-	-	-	A	A	A	-	-	-	-	-	-	-	-	A	-	-
634	-	-	H	A	-	H	-	H	H	-	-	H	H	-	H	H	H	-	-	-	-	A	H	H	B	B	B	-	B	-	B	B	B	B	B	B	B	B	B	B	B	B	B	B	B	B	-	B	B
635	B	H	B	B	B	B	B	B	B	B	B	B	-	B	B	B	B	-	B	B	-	B	B	B	-	B	B	B	B	B	-	B	-	B	-	B	B	B	B	B	B	B	-	B	-	B	B	B	B
636	A	-	-	-	A	A	A	-	A	A	A	A	A	-	A	A	A	-	A	A	-	A	A	A	-	A	-	A	A	-	A	-	-	-	A	A	-	A	-	A	A	A	B	A	-	-	A	A	A
637	A	A	A	A	A	A	A	A	A	A	A	A	A	A	A	A	A	A	A	A	A	A	A	A	A	A	A	A	A	A	A	A	A	A	A	A	A	A	A	A	A	A	A	A	A	A	A	A	A
638	A	A	A	A	A	A	A	A	A	A	A	A	A	A	A	A	A	A	A	A	B	B	B	B	B	B	B	-	B	-	-	B	-	B	B	B	B	B	B	B	B	B	B	B	B	B	-	B	A
640	A	A	A	A	A	A	A	A	A	A	A	A	A	A	A	A	A	A	A	A	A	A	A	A	A	A	A	A	A	A	A	A	A	A	A	A	A	A	A	A	A	A	A	A	A	A	A	A	A
641	A	A	A	A	A	A	A	A	A	A	A	A	A	A	A	B	B	B	B	B	B	B	-	B	B	B	B	B	B	B	B	B	B	B	B	-	B	B	B	B	B	B	B	B	B	B	B	-	B
644	-	-	-	-	-	-	-	-	-	-	-	-	B	-	B	-	-	-	-	-	-	-	B	-	-	-	-	B	-	-	B	-	-	-	-	-	-	A	-	-	-	-	A	-	-	-	A	-	-
646	B	-	B	B	B	B	B	B	B	B	B	B	B	B	H	A	A	A	A	A	A	A	A	A	A	A	A	A	A	A	A	A	A	A	A	A	A	A	A	A	A	A	A	A	-	A	A	A	A
647	-	H	H	-	-	H	H	H	H	-	-	H	H	-	H	H	-	A	-	-	-	A	-	-	-	-	-	-	A	-	-	-	-	-	A	-	-	-	-	-	A	-	A	-	A	-	-	A	-
648	B	B	-	-	B	B	-	B	B	B	-	-	B	B	B	-	B	-	B	-	-	B	-	B	-	-	B	B	B	-	-	B	-	-	-	A	-	-	-	-	A	A	-	A	A	-	A	A	A
653	-	-	-	H	A	A	-	H	-	-	H	-	-	A	-	A	A	A	-	-	-	A	-	-	A	-	A	A	-	-	-	A	-	-	-	-	-	H	-	A	-	H	-	H	H	-	-	H	A
655	-	-	-	A	-	-	A	A	A	-	-	-	A	-	-	-	-	-	A	-	-	-	-	-	-	-	-	A	-	-	-	-	-	A	-	-	A	-	-	-	-	-	-	-	-	-	-	-	-
657	B	B	B	B	B	B	B	B	B	B	B	B	B	B	B	-	A	A	A	A	-	A	A	A	A	A	A	A	A	-	A	A	-	A	A	A	A	A	A	A	A	A	A	A	A	A	A	A	A
658	H	-	-	H	B	H	H	H	-	B	-	-	-	-	H	H	-	A	H	H	-	-	H	-	-	-	-	-	H	B	H	B	B	B	B	B	B	B	-	B	B	B	B	B	-	-	B	B	B
659	-	-	B	B	B	B	B	B	B	-	B	B	B	B	B	-	B	A	-	B	B	-	B	-	B	-	B	-	B	-	B	-	B	-	B	B	B	B	B	-	B	-	B	B	B	-	B	-	B
660	A	A	A	A	A	A	A	A	A	A	A	A	A	A	A	A	A	A	A	A	A	A	A	A	A	A	A	A	A	A	A	A	-	A	A	A	A	A	A	A	A	A	A	A	A	A	A	A	A
661	A	A	A	A	A	A	A	A	A	A	A	A	A	A	A	A	A	A	A	A	A	A	A	A	A	A	A	A	A	A	A	A	B	B	B	B	B	B	B	B	B	B	B	B	-	B	-	B	B
663	B	B	B	B	B	B	B	B	B	B	B	B	B	B	B	B	B	B	B	-	B	B	B	B	B	B	B	B	B	B	B	B	B	-	B	B	B	B	B	-	-	B	B	B	B	B	B	B	B
667	B	B	B	B	B	B	B	B	B	B	B	B	-	-	-	-	-	-	-	-	-	A	-	-	-	-	-	-	-	-	-	-	-	-	-	-	-	-	-	H	-	-	-	-	-	-	-	-	A
668	B	B	B	B	B	B	B	-	B	B	B	B	-	B	B	B	B	B	B	B	B	B	B	-	B	B	-	B	B	B	B	B	B	B	B	-	B	B	B	-	B	B	B	B	B	B	-	B	B
669	B	-	B	B	B	B	B	B	B	B	B	B	A	A	A	A	A	A	A	A	A	A	A	A	A	A	A	A	A	A	A	A	A	A	A	A	A	A	A	A	A	A	A	A	A	A	A	A	A
670	B	B	B	B	B	B	B	B	B	B	B	B	B	B	B	B	B	B	B	B	B	B	B	B	B	B	B	B	B	-	B	B	B	B	B	B	B	B	B	B	B	B	B	B	B	B	B	B	B
671	B	B	B	B	B	B	B	B	B	B	B	B	B	B	B	B	B	B	B	B	B	B	B	B	B	B	B	B	B	B	B	B	B	B	B	B	B	B	-	B	B	B	B	B	B	B	-	B	B
672	-	-	A	A	-	-	-	-	-	-	A	-	-	-	-	-	-	A	-	-	-	-	-	-	-	-	-	-	A	-	-	-	A	A	A	A	A	A	A	A	A	A	A	A	A	A	A	A	A
674	H	B	-	H	B	B	-	A	B	B	B	B	-	B	-	B	B	B	-	-	B	-	B	H	-	B	B	A	A	A	-	-	A	A	A	A	A	A	-	-	A	H	H	A	A	H	-	-	A
676	A	A	A	A	A	A	A	A	A	A	A	A	A	A	A	A	A	A	A	A	A	A	A	A	A	A	A	A	A	A	A	A	A	A	A	A	A	A	A	A	A	A	A	-	A	A	A	A	A
677	-	-	-	-	-	-	-	-	-	-	-	-	-	-	-	-	-	B	-	-	-	-	-	-	-	-	-	-	-	-	-	-	-	-	A	-	-	-	-	-	-	-	-	-	A	-	-	-	A
678	-	-	-	H	-	H	H	H	H	-	-	-	H	-	-	-	H	-	H	-	-	H	-	-	H	-	H	-	-	-	-	-	-	-	-	H	-	H	-	-	-	-	H	-	A	-	-	-	-
679	-	B	B	-	-	-	B	-	-	B	B	B	-	-	-	B	B	B	-	B	B	B	-	B	B	B	B	B	-	B	-	B	-	B	B	-	-	-	B	B	-	B	-	B	B	-	-	-	B
680	A	A	A	A	B	B	B	B	B	B	A	A	A	A	A	A	A	-	A	A	A	A	A	A	A	A	A	A	A	-	A	A	A	A	A	A	A	A	A	A	A	A	A	A	A	A	A	A	A
681	B	B	B	B	B	B	-	B	B	B	B	B	-	B	B	B	B	B	B	B	B	A	-	A	-	A	A	-	A	-	-	-	-	A	A	A	A	A	-	-	A	-	-	A	A	-	A	A	-
683	A	A	A	A	A	A	A	A	A	A	A	A	A	A	A	A	A	A	A	A	A	A	A	A	A	A	A	A	A	A	A	A	A	A	A	A	A	A	A	A	A	A	A	A	-	A	A	A	A
685	A	A	A	A	A	A	A	A	A	A	A	A	A	A	A	A	A	A	A	A	A	A	A	A	A	A	A	A	A	A	A	A	A	A	A	A	A	A	A	-	A	A	A	A	A	A	A	A	A
686	B	B	B	B	B	B	B	B	B	B	B	B	B	B	B	B	B	B	B	B	-	-	B	B	B	B	B	B	B	B	B	B	-	B	-	B	B	B	B	B	B	B	B	B	B	-	-	B	-
687	B	B	B	-	B	B	B	B	B	B	B	B	B	B	B	B	B	-	B	B	B	-	B	B	B	B	B	B	B	B	B	B	B	B	B	B	B	B	B	B	B	B	B	-	-	A	-	B	B
688	-	-	-	-	-	-	-	A	-	A	A	-	-	-	-	-	A	A	A	A	A	A	-	A	A	A	-	-	A	-	-	A	-	-	A	A	A	-	A	H	A	-	A	-	A	-	-	A	A
689	A	A	A	A	A	A	A	A	A	A	A	A	A	A	A	A	A	A	A	A	-	-	H	-	A	-	-	-	-	A	-	-	-	-	-	H	H	-	-	A	-	H	-	-	H	A	A	-	B
690	B	B	B	B	B	B	-	B	B	B	B	B	B	B	B	B	B	B	B	B	B	B	-	B	B	B	B	B	B	-	B	B	B	B	B	B	B	B	B	B	B	B	B	B	B	B	B	B	-
691	-	-	A	A	A	A	A	-	A	A	-	A	A	-	-	-	A	A	A	-	-	-	H	-	A	A	-	-	-	-	H	H	H	-	-	H	H	-	-	-	-	-	H	-	-	-	-	-	H
692	A	A	A	A	A	A	A	A	A	A	A	A	A	A	A	A	A	A	A	A	A	A	A	A	A	A	A	A	A	-	A	A	A	A	A	A	A	A	A	A	A	A	-	A	A	A	A	A	A
694	B	B	B	B	B	B	B	B	B	B	B	B	B	B	B	B	B	B	B	B	B	B	B	B	B	B	B	B	B	-	B	B	B	B	B	B	B	B	B	B	B	B	B	B	B	B	B	B	B
695	B	B	B	B	B	B	B	B	B	B	B	B	B	B	B	B	B	B	B	B	B	B	B	B	B	B	B	B	B	-	B	B	B	B	B	B	B	B	B	B	B	B	B	B	B	B	B	-	B
696	-	-	-	-	-	-	-	-	-	-	B	B	-	B	B	-	B	B	B	B	-	B	-	B	B	B	-	-	B	B	B	B	B	B	B	B	B	B	-	B	B	B	B	B	B	B	B	B	B
698	A	A	A	A	A	A	A	A	A	A	A	A	A	A	A	A	A	A	A	A	A	A	A	A	A	A	A	A	A	A	A	A	A	A	A	A	A	A	A	A	A	A	A	A	A	A	A	A	A
699	A	A	A	A	A	A	A	A	A	A	A	A	A	A	A	A	A	-	A	A	A	A	A	A	A	A	A	A	A	-	A	A	A	A	A	A	A	A	A	A	A	A	A	A	A	A	A	A	A
703	-	B	B	-	-	B	-	-	-	-	-	B	B	-	B	-	-	-	-	B	-	-	B	-	-	-	-	-	-	B	-	-	B	-	B	-	-	A	-	-	-	-	A	-	-	A	A	-	-
705	A	A	A	A	A	A	-	A	A	A	A	A	-	A	A	A	A	-	A	A	-	-	A	A	-	A	-	A	-	A	A	A	A	A	A	-	-	-	A	-	A	-	-	-	-	A	-	-	-
708	A	A	A	A	A	A	A	A	A	A	A	A	A	A	A	A	A	A	A	A	A	A	A	A	A	A	A	A	A	A	A	A	A	A	A	A	A	A	A	A	A	A	A	A	A	A	A	A	A
711	B	B	B	B	B	B	B	B	B	B	B	B	B	B	B	B	B	B	B	B	-	B	B	B	B	B	B	B	B	-	B	B	-	B	B	B	B	B	B	B	B	B	B	B	B	B	-	B	B
713	B	-	B	B	B	B	B	-	B	B	B	B	-	-	B	-	B	B	B	B	B	B	B	B	B	-	B	-	B	B	B	B	-	B	B	B	B	B	B	-	B	B	B	B	-	B	B	B	B
714	B	-	B	B	B	-	B	B	-	B	B	B	-	-	B	-	B	B	B	B	B	B	-	B	B	B	B	B	B	H	B	B	B	B	B	B	B	B	B	B	B	B	B	B	-	B	B	B	-
715	A	A	A	A	A	A	A	A	A	A	A	A	A	A	A	A	A	A	A	A	A	B	B	B	B	B	B	-	B	-	B	B	B	B	B	B	B	B	B	B	B	B	B	B	B	B	B	B	B
716	A	A	A	A	A	A	A	A	-	A	A	A	A	A	A	A	A	A	A	A	A	A	A	A	A	A	A	A	A	A	A	A	A	A	A	A	A	A	A	A	A	A	A	-	-	A	A	A	-
717	-	-	-	-	A	-	-	A	A	-	-	A	-	-	-	-	A	A	-	-	-	-	-	-	-	-	-	-	A	-	-	-	-	-	A	-	A	A	A	A	A	-	-	A	-	-	A	-	-
721	B	B	B	B	B	B	B	B	B	B	B	B	B	B	B	B	B	B	B	B	B	-	B	B	B	B	B	B	B	-	B	B	H	-	H	H	-	-	-	-	-	-	-	-	-	H	-	-	-
722	B	B	B	B	B	B	B	B	B	B	B	B	B	B	B	B	B	B	B	B	-	B	B	B	B	B	B	B	B	B	A	B	B	-	-	B	B	B	B	B	B	B	B	B	B	-	-	B	B
724	H	-	H	H	-	H	-	H	-	A	-	-	-	-	-	-	-	-	-	-	-	-	-	-	-	-	-	-	A	A	A	-	-	-	H	-	A	-	-	-	A	-	A	A	A	A	-	A	A
726	B	B	B	B	B	B	B	B	B	B	B	B	B	B	B	B	B	-	-	B	B	B	B	B	B	B	B	B	B	-	-	B	B	-	-	B	B	B	B	B	B	B	B	B	-	-	B	B	B
727	-	-	-	-	A	-	A	A	-	B	B	B	B	B	B	B	B	B	B	B	B	B	B	B	B	B	B	B	B	B	B	B	B	B	B	B	B	B	B	B	B	B	B	B	-	-	B	B	B
729	A	A	A	A	A	A	A	A	A	A	A	A	A	A	A	A	A	A	A	A	A	A	A	A	A	A	A	A	A	A	A	A	A	A	A	A	A	A	A	A	A	A	A	A	A	A	A	A	A
732	-	-	-	A	A	-	A	A	-	A	-	-	-	-	-	-	-	-	-	-	-	-	-	-	A	-	-	-	A	-	-	-	-	-	A	-	A	-	-	-	-	-	-	-	-	-	-	H	-
733	-	A	A	A	A	-	A	A	-	-	-	-	-	-	A	-	A	A	-	-	A	-	A	A	-	A	A	-	A	-	A	-	-	A	A	-	A	A	A	-	A	-	A	-	A	-	A	A	A
734	A	A	A	A	A	A	A	A	A	A	A	B	-	B	B	B	-	B	B	B	B	B	B	B	B	B	B	B	B	B	B	B	-	B	B	-	B	B	B	B	B	B	B	B	-	B	B	B	B
738	B	B	B	B	B	B	B	B	B	B	B	B	B	B	B	B	B	B	B	B	B	B	B	B	B	-	-	B	B	B	B	B	B	-	-	B	B	B	B	B	-	B	-	B	B	B	B	B	B
742	B	-	B	-	B	B	B	B	-	B	B	B	B	B	B	B	B	B	B	B	B	B	B	B	B	B	B	B	B	H	-	B	B	B	B	B	B	B	B	B	B	-	B	B	B	B	B	B	B
743	B	B	B	B	B	B	B	B	B	B	B	B	-	B	B	B	B	B	B	B	B	B	B	B	B	B	B	B	B	B	B	B	-	-	B	B	B	B	B	B	B	B	B	B	B	B	B	B	B
745	-	H	-	-	-	-	H	H	H	-	H	-	-	-	-	H	H	-	H	-	H	H	-	-	H	-	-	-	-	H	-	-	-	-	-	-	-	H	-	B	-	-	-	H	-	B	H	H	H
748	-	A	-	-	-	A	-	A	-	A	-	-	-	-	-	-	A	-	-	A	-	-	-	A	A	-	-	-	A	A	-	-	-	A	A	A	A	A	-	-	A	-	-	-	A	-	-	A	-
749	B	B	B	B	B	B	B	B	B	B	B	B	B	B	B	B	B	B	B	B	B	B	B	B	B	B	B	B	B	B	-	B	-	B	B	B	B	B	B	B	B	B	B	B	-	-	-	B	B
751	-	B	B	B	B	B	B	B	B	B	B	-	-	B	B	B	B	B	B	B	B	B	B	B	B	B	-	B	-	B	B	B	B	-	B	B	B	B	B	B	B	B	B	B	-	B	B	B	B
752	B	B	-	B	B	B	B	-	-	-	-	B	-	H	-	B	B	-	-	B	B	B	-	B	-	B	B	-	-	-	B	B	B	B	-	-	B	B	-	B	-	B	-	B	B	-	B	-	-
753	A	A	A	A	A	A	A	A	A	A	A	A	A	A	A	A	A	A	A	A	-	A	A	A	A	A	A	A	A	-	A	A	A	A	A	A	A	-	A	A	A	A	A	A	A	A	A	A	A
755	-	A	-	A	A	-	A	A	-	-	-	-	A	-	-	-	-	-	A	-	A	A	-	A	-	-	-	-	A	A	A	-	-	A	A	A	A	A	-	-	A	-	-	-	A	A	A	A	A
756	B	-	B	B	B	B	B	B	B	B	H	-	-	H	H	-	-	H	-	-	-	H	-	H	-	H	H	H	H	-	-	H	H	H	-	H	H	H	H	-	-	H	H	H	H	-	-	H	H
758	B	B	B	-	B	B	B	B	B	B	B	B	B	B	B	B	B	B	B	B	B	B	B	B	B	B	B	B	B	B	B	B	B	B	B	B	B	B	B	B	B	B	-	B	B	-	B	B	B
759	A	A	A	A	A	A	A	A	A	A	A	A	A	A	A	A	A	A	A	A	-	A	A	A	A	A	A	A	A	A	A	A	A	A	A	A	A	A	A	A	A	A	-	H	H	H	-	H	-
760	B	B	B	B	B	B	B	B	B	B	B	B	B	B	B	B	B	B	B	B	B	B	B	B	B	B	B	B	B	B	B	B	B	B	B	B	B	B	B	B	B	B	B	B	A	A	A	A	A
762	B	-	B	B	B	B	B	B	B	B	B	B	-	-	B	-	B	B	B	B	-	B	-	-	B	B	B	B	B	-	B	B	B	-	B	B	B	B	B	B	B	B	B	B	-	B	B	B	B
763	A	A	-	A	A	A	A	A	A	A	A	-	A	A	-	-	A	-	A	A	A	A	A	A	A	A	-	A	A	A	A	A	-	A	A	A	A	A	A	A	A	-	A	A	A	-	A	A	A
764	A	A	A	A	A	A	-	B	-	A	A	-	A	A	A	A	A	-	A	A	B	-	A	A	A	A	A	A	A	-	A	-	A	A	A	A	A	-	A	-	A	A	A	-	-	A	A	A	-
765	B	-	B	B	B	-	B	B	B	B	B	B	B	B	B	-	B	B	B	B	B	-	B	B	B	B	-	B	B	B	B	B	B	B	B	B	B	B	B	B	B	B	B	B	-	B	B	B	B
766	A	A	A	A	A	A	A	A	A	A	A	A	A	A	A	A	A	A	A	A	A	-	B	B	B	B	B	B	B	B	B	B	B	B	B	B	B	B	B	B	B	B	B	-	-	B	-	B	B
778	B	-	B	B	B	B	B	B	B	B	B	B	-	B	B	B	B	B	B	B	B	-	-	B	B	B	B	B	B	B	B	B	B	B	B	B	B	B	B	B	B	B	B	B	B	B	-	B	B
779	A	A	A	A	A	A	A	A	A	A	-	A	A	A	A	A	A	A	A	A	A	A	A	A	A	A	A	A	A	A	A	A	A	A	A	A	A	A	A	A	A	A	A	A	A	A	A	A	A
781	B	B	B	B	B	B	B	B	B	B	B	B	B	B	B	B	B	-	B	B	-	B	B	B	B	B	B	B	B	B	B	B	B	B	B	B	B	B	B	B	B	B	-	B	B	-	-	B	B
783	A	A	A	A	A	A	A	A	A	A	A	A	A	A	A	A	A	A	A	A	B	B	-	B	B	B	B	-	B	-	-	B	-	B	B	B	B	B	B	B	B	B	B	B	B	B	B	B	B
784	-	B	-	B	-	B	B	-	B	-	-	B	B	B	B	B	B	-	B	B	-	B	-	B	B	-	B	B	B	B	B	H	-	-	B	B	B	B	B	-	B	B	-	B	A	A	-	A	A
785	A	A	A	A	A	A	A	A	A	A	A	A	A	A	A	A	A	A	A	A	A	-	A	A	A	A	A	A	A	A	A	A	A	A	A	A	A	A	A	A	A	A	A	A	A	A	A	A	A
786	B	-	B	B	B	B	B	B	B	B	B	B	B	B	B	B	B	B	B	B	B	B	B	B	B	-	B	B	B	-	B	B	B	B	B	B	B	B	B	B	B	B	B	B	B	B	B	B	B
787	B	B	B	B	B	B	B	B	B	B	-	B	-	B	B	B	B	B	B	-	B	B	B	B	B	B	-	B	B	B	B	B	B	B	B	-	B	B	B	-	B	B	B	-	B	-	B	B	B
788	A	A	A	-	B	B	B	-	B	H	B	B	-	B	B	B	B	B	B	-	B	H	B	-	B	B	-	B	B	-	-	-	B	-	-	-	-	-	B	B	B	-	B	-	-	-	-	H	-
789	H	H	B	A	H	-	-	-	-	-	B	H	-	H	-	A	-	-	B	H	-	-	-	-	A	H	H	H	-	-	-	-	H	H	-	-	-	H	-	B	A	-	-	A	-	A	A	A	-
791	A	A	A	A	A	A	A	A	B	B	B	B	-	B	B	-	A	A	A	A	-	A	-	H	-	-	H	-	H	-	-	H	H	H	H	H	-	H	-	-	-	-	H	-	-	-	H	H	H
792	A	A	A	A	A	A	A	A	A	A	A	A	A	A	A	A	A	A	A	A	A	A	A	A	A	A	A	A	A	-	A	A	A	A	A	A	A	A	A	A	A	H	B	B	B	B	-	B	B
793	-	A	A	A	A	A	A	-	-	A	-	A	A	A	A	A	-	A	A	-	-	A	A	-	A	-	A	A	A	-	A	A	A	A	A	A	A	A	A	A	-	A	A	-	A	A	-	A	A
794	B	B	B	B	B	B	B	B	B	-	B	B	B	B	B	B	B	B	B	B	B	B	B	B	B	B	B	B	B	-	B	B	-	B	B	B	B	B	B	B	B	B	B	B	-	B	B	-	B
796	B	-	B	B	B	B	B	B	B	B	B	B	B	-	B	B	B	B	B	B	B	B	-	-	B	B	B	-	B	-	B	B	B	B	B	B	B	B	B	B	B	B	B	B	B	B	B	B	B
797	-	A	-	-	-	-	A	-	A	A	-	A	A	A	-	A	-	H	-	-	A	A	-	-	-	A	-	-	A	H	-	-	-	H	A	-	A	A	-	H	-	H	H	A	A	-	A	-	-
798	B	-	B	B	B	B	B	B	B	B	-	B	-	B	B	B	B	B	B	B	B	B	B	B	B	B	B	B	B	-	-	B	B	B	B	B	B	B	B	B	B	B	B	B	B	B	B	B	B
799	B	-	-	B	B	B	B	B	B	-	B	B	B	-	-	B	B	B	B	-	B	B	B	B	B	B	B	B	B	-	B	B	B	B	B	B	-	B	B	B	B	B	B	-	-	B	B	B	B
800	H	H	H	H	H	H	H	H	H	H	H	H	-	H	H	H	-	H	H	H	H	-	H	H	-	H	H	H	H	H	H	H	H	H	-	H	H	H	H	H	H	H	H	-	-	H	H	H	-
801	A	A	-	-	A	-	-	A	A	-	-	-	A	-	A	-	A	-	-	-	A	A	A	A	-	-	-	-	A	-	-	-	B	B	B	B	B	B	B	-	B	-	B	B	B	B	B	B	B
802	B	-	B	B	B	B	-	-	B	-	B	-	B	B	B	B	B	-	-	-	B	-	-	B	B	-	B	B	B	H	-	-	-	B	B	-	B	-	B	B	-	-	B	-	B	-	-	B	B
803	A	A	A	A	A	A	A	A	A	A	A	H	B	B	B	B	B	B	B	B	B	-	B	B	B	B	B	B	B	B	B	B	B	B	B	B	B	B	B	B	B	B	B	B	B	B	B	B	B
804	B	B	B	-	B	B	B	B	B	B	B	B	B	B	B	B	B	B	B	B	B	B	B	B	B	B	B	B	B	-	-	-	-	-	A	A	A	A	-	-	A	A	A	-	A	A	A	A	A
808	A	-	-	-	A	-	-	A	A	H	A	-	-	A	-	-	A	A	-	-	A	-	B	B	B	B	-	B	B	B	B	B	-	-	B	-	B	B	B	B	B	B	B	B	-	-	-	B	A
811	-	-	-	A	A	A	A	A	A	A	A	A	A	A	A	A	A	A	A	A	A	A	A	A	A	A	A	A	A	A	A	A	A	A	A	A	A	A	A	A	A	A	A	A	A	A	A	A	A
812	-	A	-	A	A	A	A	A	A	A	A	A	A	-	-	A	-	-	A	H	-	A	-	-	A	-	A	A	A	H	A	-	-	-	-	A	A	A	A	B	-	B	-	A	-	-	A	-	A
815	A	A	A	A	A	A	A	A	A	A	A	A	A	A	A	A	A	A	A	A	A	A	A	A	A	A	A	A	A	A	A	A	A	A	A	A	A	A	A	A	A	A	A	A	A	A	A	A	A
816	B	B	B	B	B	B	B	B	B	B	B	B	B	B	B	B	B	B	B	B	B	B	B	-	A	A	A	A	A	A	A	A	A	A	A	A	A	A	A	A	A	A	A	A	-	A	A	A	A
817	-	B	B	B	B	B	B	B	B	B	B	B	B	B	B	B	B	B	B	B	B	B	B	B	B	B	B	B	B	-	B	B	B	B	B	B	B	B	B	B	B	B	B	B	-	-	-	B	B
818	A	A	A	A	A	A	A	A	A	A	A	A	A	A	A	A	A	B	B	B	B	B	B	B	B	B	B	B	B	-	B	B	-	B	B	B	B	B	B	B	B	B	B	B	B	B	B	B	-
819	-	B	B	B	B	B	B	B	B	B	B	B	-	B	B	B	B	-	B	B	B	-	B	B	B	-	B	B	B	B	-	B	B	B	B	B	B	B	B	B	B	B	B	B	B	-	B	-	B
821	A	A	A	A	A	A	A	A	A	A	A	A	A	A	A	A	A	A	A	A	A	A	A	A	A	A	A	A	A	-	A	A	A	A	A	A	A	A	A	A	-	A	A	A	-	A	A	A	A
822	-	A	-	-	A	A	-	A	-	A	-	A	A	A	A	H	A	B	-	A	A	A	H	-	A	A	A	-	A	-	A	A	B	-	A	-	A	A	-	A	A	H	A	A	A	-	A	A	-
825	B	B	B	B	B	B	B	B	B	B	B	B	B	B	B	B	B	B	B	B	B	B	B	B	B	B	B	B	B	B	B	B	B	B	B	B	B	B	B	B	B	B	B	B	-	B	B	B	-
826	B	B	B	B	B	B	B	B	B	B	B	B	-	B	B	B	B	B	B	B	B	B	B	B	B	B	B	B	B	B	B	B	B	B	B	B	B	B	B	B	B	-	B	B	B	B	B	B	B
828	B	B	B	B	B	B	B	B	B	B	B	B	B	B	B	B	B	B	B	B	B	B	B	B	B	B	B	B	B	B	B	B	B	B	B	B	B	B	B	B	B	B	B	B	-	B	-	B	B
831	B	B	B	B	B	B	B	B	B	B	B	B	-	B	B	B	B	A	-	-	-	A	-	-	-	A	-	-	B	B	B	B	H	-	-	A	A	-	-	-	A	-	A	-	A	-	-	-	A
833	-	-	-	-	-	B	-	-	B	-	-	-	B	B	-	-	B	-	B	-	-	B	-	B	-	-	-	B	-	-	-	-	-	-	-	-	-	-	-	-	-	-	-	-	-	-	-	-	-
834	A	A	A	A	A	A	A	A	A	A	A	A	A	A	A	A	A	A	A	A	A	A	A	A	A	-	B	B	B	B	B	B	-	B	B	B	B	B	B	B	B	B	B	B	B	B	-	B	-
836	B	B	B	B	B	B	B	B	B	B	B	B	B	B	B	B	B	B	B	-	A	A	A	A	A	A	A	A	A	A	A	A	A	A	A	A	A	A	A	A	A	A	A	A	A	A	A	A	A
837	B	B	B	B	B	B	B	B	B	B	B	B	B	B	B	B	B	B	B	B	B	B	B	B	B	B	B	-	B	B	B	B	B	B	B	B	B	B	B	B	B	B	B	B	B	B	-	B	B
838	B	B	B	B	B	B	B	B	B	B	B	B	B	B	B	B	B	B	B	B	B	B	B	B	B	B	B	B	B	B	B	B	B	B	B	B	B	B	B	B	B	B	B	B	B	B	-	B	B
854	-	-	-	A	A	A	-	A	-	A	-	-	-	-	-	-	A	A	-	-	A	-	-	A	A	-	-	-	A	A	-	-	-	A	A	A	A	-	-	-	-	-	-	-	A	-	-	A	-
855	A	A	A	A	A	A	A	A	A	A	A	A	A	A	A	A	A	A	A	A	A	A	A	A	A	A	A	A	A	A	A	A	A	A	A	A	A	A	A	-	A	A	A	A	A	A	A	A	A
856	-	-	A	A	-	-	-	A	A	-	-	-	-	-	-	-	A	H	-	-	A	A	-	A	A	-	-	A	A	A	-	-	-	-	A	A	A	A	-	A	A	-	A	A	A	-	-	A	-
857	A	A	-	B	A	A	-	A	A	-	A	B	B	A	-	H	-	-	-	-	A	A	A	-	-	-	-	A	-	-	H	B	A	B	B	-	H	A	-	-	A	-	A	-	-	-	A	-	-
858	B	B	B	B	B	B	B	B	-	A	B	B	B	B	B	B	B	B	B	B	B	B	B	B	B	B	B	B	B	B	B	B	B	B	B	B	B	B	B	B	B	B	B	B	B	B	B	B	B
859	H	-	H	-	H	H	-	H	H	-	B	B	B	B	B	B	B	B	B	B	B	B	B	B	B	B	B	B	B	B	B	B	B	B	B	B	B	B	B	B	B	B	B	B	B	B	B	B	B
860	A	-	A	-	A	A	A	A	-	A	A	-	A	-	A	-	A	-	-	-	-	A	A	A	A	A	A	A	A	A	A	A	-	A	A	A	A	-	-	-	A	-	A	-	A	A	-	A	A
861	A	A	A	A	A	A	A	A	A	A	A	A	A	A	A	A	A	A	A	A	A	-	A	A	A	A	A	A	A	A	A	A	A	A	A	A	A	A	A	A	A	A	A	A	A	A	A	A	A
862	-	A	-	A	A	A	A	A	A	A	-	-	-	A	A	-	A	A	A	-	-	A	-	-	-	A	A	A	A	A	A	-	A	-	A	-	A	-	A	A	-	-	-	A	A	-	A	A	A
863	B	B	B	B	B	B	B	B	B	B	B	B	-	B	B	B	B	B	B	B	B	B	B	B	B	B	B	B	B	-	B	B	B	B	B	B	B	B	B	B	B	B	B	B	B	B	-	B	B
864	A	A	A	A	A	A	A	A	A	A	A	H	B	B	B	B	B	B	B	B	-	B	B	B	B	B	B	B	B	-	B	B	-	B	B	B	B	B	B	B	B	B	B	B	B	B	-	B	B
865	B	B	B	B	B	B	B	B	B	B	B	B	B	B	B	B	B	B	B	B	B	B	B	B	B	B	B	B	B	B	B	B	B	B	B	B	B	B	B	B	B	B	B	B	B	B	B	B	B
866	B	B	B	B	B	B	B	B	B	B	B	B	-	B	B	B	B	B	B	B	B	B	B	B	B	B	B	B	B	B	B	B	-	B	B	B	B	B	B	B	B	-	B	B	B	B	-	B	B
868	A	A	A	A	A	A	A	A	A	A	A	A	A	A	A	A	A	A	A	A	A	A	A	A	A	A	A	A	A	A	A	A	A	A	A	A	A	A	A	A	A	A	A	A	-	A	A	A	B
870	B	B	B	B	B	B	B	B	B	B	B	B	-	B	B	B	B	B	B	B	B	B	B	B	B	B	B	B	B	B	B	B	B	-	B	B	B	B	B	B	B	B	B	B	B	-	B	B	B
871	A	A	A	A	A	A	A	A	A	A	A	A	A	A	A	A	A	A	A	A	A	A	A	A	A	A	A	A	A	A	A	A	A	A	A	A	A	A	A	A	A	A	A	-	B	B	B	B	B
874	B	B	B	B	B	B	B	B	B	B	B	B	B	B	B	B	B	B	B	B	B	B	B	B	B	B	B	B	B	B	B	B	B	B	B	B	B	B	B	B	B	-	B	B	-	B	B	B	B
875	B	-	B	-	B	B	B	B	B	B	B	B	B	B	B	B	B	-	B	B	B	-	B	B	B	B	B	B	B	-	B	B	-	B	B	-	B	B	-	A	A	A	A	A	A	A	A	A	A
876	A	A	A	A	A	A	A	A	A	A	A	A	A	A	A	A	A	A	A	A	A	A	A	A	A	A	A	A	A	A	A	A	A	A	A	A	A	A	A	A	A	A	A	A	A	A	A	A	A
877	B	B	B	B	B	B	B	B	B	B	B	B	B	B	B	B	B	B	B	B	B	B	B	B	B	B	B	B	B	-	B	B	A	A	A	A	A	A	A	A	A	A	A	A	A	A	A	A	A
878	B	B	B	B	B	B	B	B	B	B	B	B	B	B	B	B	B	B	B	B	B	B	B	B	B	B	B	B	B	B	B	B	-	B	B	B	B	B	B	B	B	B	B	B	B	B	-	B	B
880	B	B	B	B	B	B	B	B	B	B	B	B	H	B	B	-	B	-	B	B	B	B	B	B	B	B	B	-	B	-	B	B	B	-	B	B	B	B	B	B	B	B	B	B	B	B	B	B	B
881	-	-	-	A	-	-	A	A	A	A	-	-	-	A	-	-	-	A	A	-	A	A	-	A	A	-	-	A	-	A	-	-	-	-	A	-	-	-	-	-	A	A	-	A	A	H	-	A	-
882	A	A	A	A	A	A	A	A	H	A	A	A	A	A	A	A	A	-	A	A	A	A	A	A	A	-	A	A	A	-	A	A	A	-	-	A	A	A	A	A	A	A	-	A	-	-	A	A	A
885	B	-	B	B	B	B	B	B	B	B	B	-	-	B	B	B	B	B	B	B	-	-	B	-	B	-	B	B	B	B	B	B	B	B	B	-	B	B	B	B	-	A	A	A	-	A	A	A	A
886	-	-	-	-	-	H	H	H	-	-	H	-	-	-	-	-	-	-	-	-	H	-	-	-	-	-	H	-	-	A	-	-	-	B	B	B	B	B	B	B	B	B	B	B	B	B	B	B	B
887	A	A	A	A	A	A	A	A	A	A	A	A	A	A	A	A	A	-	A	A	H	A	A	A	A	A	A	A	A	A	A	A	A	A	A	A	A	A	A	-	A	-	-	A	-	A	A	A	-
888	B	-	B	B	B	B	B	B	B	B	B	B	-	B	B	B	B	B	B	B	B	A	A	A	A	A	A	A	A	A	A	A	A	A	A	A	A	A	A	A	A	A	A	A	A	A	A	A	A
889	A	A	A	A	A	A	A	A	A	A	A	A	A	A	A	A	A	A	A	A	A	A	A	A	A	A	-	A	A	A	A	A	A	A	A	A	A	A	A	A	A	A	A	A	A	A	A	A	A
890	A	A	A	-	A	A	A	A	-	A	A	-	H	B	B	B	B	-	B	-	-	-	-	-	A	A	-	H	B	-	-	-	H	-	A	B	-	B	H	H	B	-	B	B	-	H	-	-	H
891	B	B	B	B	B	B	B	B	B	B	B	H	A	A	A	A	A	A	A	A	A	-	A	A	A	A	A	-	A	A	A	-	B	B	B	B	B	B	B	B	B	B	B	B	B	B	-	B	B
892	H	H	-	A	-	H	H	-	H	H	H	H	-	H	-	-	H	-	-	-	-	H	-	-	-	H	-	-	-	-	B	B	B	-	B	B	B	B	B	-	B	-	B	-	B	-	B	B	B
894	A	A	A	A	A	A	A	A	A	A	A	A	A	A	A	A	A	A	A	A	A	A	A	A	A	A	A	A	A	A	A	A	A	A	A	A	A	A	A	A	A	A	A	A	A	A	A	A	A
895	B	B	B	B	B	-	B	B	B	B	B	B	B	-	B	B	B	-	B	-	B	B	-	B	B	B	B	B	-	-	B	-	B	-	B	-	B	B	-	-	-	A	-	A	A	A	-	-	A
897	A	A	A	A	A	A	A	A	A	A	A	A	A	A	A	A	A	A	A	A	A	A	A	A	A	A	A	A	A	A	A	A	A	A	A	A	A	A	A	A	A	A	A	A	A	A	A	A	A
898	H	-	H	-	H	H	H	H	H	-	H	H	H	-	-	H	-	-	-	H	-	-	H	H	H	H	-	H	H	-	-	H	H	-	-	H	-	H	H	H	-	H	-	-	-	H	H	-	-
900	B	B	B	B	B	B	B	B	B	B	B	B	-	B	B	B	B	B	B	B	B	B	B	B	B	B	-	B	B	-	B	B	-	B	B	B	B	B	B	B	B	-	B	-	B	B	B	B	B
903	B	-	-	B	B	B	B	B	B	B	-	A	A	A	-	A	A	A	-	A	-	-	-	A	A	A	-	A	A	-	-	A	-	-	A	-	H	-	H	A	A	-	-	H	-	A	-	-	H
906	-	-	-	-	-	-	H	H	-	-	-	-	-	-	-	-	-	-	-	-	-	-	-	-	-	-	-	-	-	H	-	-	H	B	B	B	B	B	B	B	B	B	B	B	B	B	B	B	B
907	B	B	B	B	B	B	B	B	B	B	B	B	-	B	B	B	B	B	B	B	B	B	B	B	B	B	B	B	B	-	B	B	B	B	B	B	B	B	B	-	B	B	B	B	-	B	-	B	B
909	-	-	B	A	-	A	-	A	A	A	A	-	-	-	-	A	A	H	-	A	A	-	B	A	H	A	A	A	-	A	-	A	A	-	-	A	-	A	-	A	A	H	-	A	A	-	A	-	A
910	A	A	A	A	A	A	A	A	A	A	A	-	A	A	A	A	A	A	-	-	-	A	A	A	A	A	A	A	A	A	A	A	A	A	A	A	A	A	A	-	A	-	A	A	A	A	A	A	A
911	-	-	-	-	A	A	A	A	A	A	-	-	-	-	-	-	A	-	A	-	-	-	-	-	-	A	A	-	A	A	A	-	-	A	A	-	A	-	-	-	-	-	-	A	A	-	A	A	A
913	B	B	B	B	B	B	B	B	B	B	B	B	-	-	B	B	B	-	B	B	-	B	B	B	B	B	B	B	B	B	-	B	-	B	B	B	B	B	B	B	B	-	B	-	B	B	B	B	B
917	B	-	B	B	B	B	B	B	B	B	B	-	-	B	-	-	B	B	-	B	-	B	-	B	B	B	B	B	B	-	-	B	B	B	B	B	B	B	B	-	B	-	B	B	-	B	-	B	B
918	A	-	-	-	-	-	A	A	-	A	-	-	-	-	-	H	A	-	A	-	-	A	-	-	-	A	-	A	A	A	-	-	A	A	A	-	A	A	-	-	A	A	A	A	-	A	A	A	A
919	A	A	-	A	-	-	A	A	A	A	A	A	A	A	A	A	A	-	-	H	A	A	A	A	A	H	A	A	A	-	A	-	-	-	B	B	B	B	B	-	B	H	-	-	-	-	B	B	B
920	-	-	-	-	-	-	A	-	-	-	-	A	A	-	-	-	A	-	A	A	-	-	-	A	A	-	-	-	A	A	A	A	-	A	A	-	A	A	A	-	A	-	-	-	A	-	A	A	A
921	A	-	A	A	A	A	A	A	A	A	A	-	A	A	A	-	A	-	A	A	A	A	A	A	A	A	A	A	A	A	A	A	A	A	A	A	A	A	A	A	A	-	-	A	A	A	A	A	-
922	-	H	-	B	H	B	-	-	-	-	-	H	B	H	H	H	-	A	-	A	A	-	-	A	A	A	A	-	A	-	-	-	-	-	-	A	H	-	H	-	H	B	-	B	-	-	A	A	-
923	-	-	-	-	-	A	-	-	-	B	B	B	B	B	B	B	B	B	B	B	B	B	B	B	B	B	B	B	B	-	B	B	B	B	B	B	B	B	B	B	B	B	B	B	-	B	-	B	B
[truncated: 3,024 more columns]
